# Supplementary material for: N′-(4-Bromo­benzyl­idene)quinoline-8-sulfonohydrazide
Source: Acta Crystallogr Sect E Struct Rep Online. 2009 Mar 19;65(Pt 4):o779. doi: 10.1107/S1600536809008848 (PMC2968966; doi:10.1107/S1600536809008848)
Supplement: Supplementary file 1 [file e-65-0o779-sup1.cif]

##############################################################################
###                                                                        ###
###        Electronic paper (Acta Crystallographica Section E)             ###
###                                                                        ###
##############################################################################
#                                                                            #
# This CIF contains the data in a paper accepted for publication in Acta     #
# Crystallographica Section E. It conforms to the requirements of Notes      #
# for Authors for Section E, and has been peer reviewed under the auspices   #
# of the IUCr Commission on Journals.                                        #
#                                                                            #
# Full details of the Crystallographic Information File format               #
# are given in the paper "The Crystallographic Information File (CIF):       #
# a New Standard Archive File for Crystallography" by S. R. Hall, F. H.      #
# Allen and I. D. Brown [Acta Cryst. (1991), A47, 655-685].                  #
#                                                                            #
# The current version of the core CIF dictionary is obtainable from          #
# ftp://ftp.iucr.org/pub/cif_core.dic. The current version number is 2.4.    #
#                                                                            #
# Software is freely available for graphical display of the structure(s) in  #
# this CIF.  For information consult the CIF home page http://www.iucr.org/  #
# cif/home.html                                                              #
#                                                                            #
# This file may be used for bona fide research purposes within the           #
# scientific community so long as proper attribution is given to the journal # 
# article from which it was obtained.                                        #
#                                                                            #
##############################################################################
                                             
data_I
_audit_creation_method     SHELXL-97
_chemical_name_systematic
;
<i>N</i>'-(4-Bromobenzylidene)quinoline-8-sulfonohydrazide
;
_chemical_name_common     ?
_chemical_formula_moiety     'C16 H12 Br N3 O2 S'
_chemical_formula_sum     'C16 H12 Br N3 O2 S'
_chemical_formula_iupac     'C16 H12 Br N3 O2 S'
_chemical_formula_weight     390.26
_chemical_melting_point     ?
_symmetry_cell_setting     monoclinic
_symmetry_space_group_name_H-M     'C 2/c'
_symmetry_space_group_name_HALL     '-C 2yc'
loop_
    _symmetry_equiv_pos_as_xyz
    'x, y, z'
    '-x, y, -z+1/2'
    'x+1/2, y+1/2, z'
    '-x+1/2, y+1/2, -z+1/2'
    '-x, -y, -z'
    'x, -y, z-1/2'
    '-x+1/2, -y+1/2, -z'
    'x+1/2, -y+1/2, z-1/2'
_cell_length_a     32.149(3)
_cell_length_b     7.0110(10)
_cell_length_c     16.589(2)
_cell_angle_alpha     90.00
_cell_angle_beta     117.860(10)
_cell_angle_gamma     90.00
_cell_volume     3305.7(7)
_cell_formula_units_Z     8
_cell_measurement_reflns_used     25
_cell_measurement_theta_min     3.11
_cell_measurement_theta_max     20.56
_cell_measurement_temperature     299(2)
_exptl_crystal_description     'long plate'
_exptl_crystal_colour     colorless
_exptl_crystal_size_max     0.65
_exptl_crystal_size_mid     0.28
_exptl_crystal_size_min     0.10
_exptl_crystal_density_diffrn     1.568
_exptl_crystal_density_meas     ?
_exptl_crystal_density_method     'not measured'
_exptl_crystal_F_000     1568
_exptl_absorpt_coefficient_mu     4.681
_exptl_absorpt_correction_type     psi-scan
_exptl_absorpt_process_details     '(North <i>et al.</i>,  1968)'
_exptl_absorpt_correction_T_min     0.1468
_exptl_absorpt_correction_T_max     0.6258
_exptl_special_details
;
;
_diffrn_ambient_temperature     299(2)
_diffrn_radiation_type     CuK\a
_diffrn_radiation_wavelength     1.54180
_diffrn_radiation_source     'fine-focus sealed tube'
_diffrn_radiation_monochromator     graphite
_diffrn_measurement_device_type     'Enraf--Nonius CAD-4'
_diffrn_measurement_method     \w/2\q
_diffrn_detector_area_resol_mean     ?
_diffrn_reflns_number     3889
_diffrn_reflns_av_R_equivalents     0.0347
_diffrn_reflns_av_sigmaI/netI     0.0291
_diffrn_reflns_theta_min     3.11
_diffrn_reflns_theta_max     66.89
_diffrn_reflns_theta_full     66.89
_diffrn_measured_fraction_theta_max     0.999
_diffrn_measured_fraction_theta_full     0.999
_diffrn_reflns_limit_h_min     -36
_diffrn_reflns_limit_h_max     38
_diffrn_reflns_limit_k_min     -8
_diffrn_reflns_limit_k_max     0
_diffrn_reflns_limit_l_min     -19
_diffrn_reflns_limit_l_max     4
_diffrn_standards_number     3
_diffrn_standards_interval_count     ?
_diffrn_standards_interval_time     120
_diffrn_standards_decay_%     1.5
_refine_special_details
;
Refinement of <i>F</i>^2^ against ALL reflections. The weighted <i>R</i>-factor
<i>wR</i> and goodness of fit <i>S</i> are based on <i>F</i>^2^, conventional
<i>R</i>-factors <i>R</i> are based on <i>F</i>, with <i>F</i> set to zero for
negative <i>F</i>^2^. The threshold expression of <i>F</i>^2^ >
\s(<i>F</i>^2^) is used only for calculating <i>R</i>-factors(gt) <i>etc</i>.
and is not relevant to the choice of reflections for refinement.
<i>R</i>-factors based on <i>F</i>^2^ are statistically about twice as large
as those based on <i>F</i>, and <i>R</i>- factors based on ALL data will be
even larger.
;
_reflns_number_total     2942
_reflns_number_gt     2677
_reflns_threshold_expression     I>2\s(I)
_refine_ls_structure_factor_coef     Fsqd
_refine_ls_matrix_type     full
_refine_ls_R_factor_all     0.0561
_refine_ls_R_factor_gt     0.0521
_refine_ls_wR_factor_gt     0.1425
_refine_ls_wR_factor_ref     0.1465
_refine_ls_goodness_of_fit_ref     1.053
_refine_ls_restrained_S_all     1.053
_refine_ls_number_reflns     2942
_refine_ls_number_parameters     212
_refine_ls_number_restraints     0
_refine_ls_hydrogen_treatment     mixed
_refine_ls_weighting_scheme     calc
_refine_ls_weighting_details
         'calc w=1/[\s^2^(Fo^2^)+(0.0805P)^2^+6.9219P] where P=(Fo^2^+2Fc^2^)/3'
_atom_sites_solution_hydrogens     geom
_atom_sites_solution_primary     direct
_atom_sites_solution_secondary     difmap
_refine_ls_shift/su_max     0.007
_refine_ls_shift/su_mean     0.001
_refine_diff_density_max     0.752
_refine_diff_density_min     -0.996
_refine_ls_extinction_method     'SHELXL97 (Sheldrick, 2008)'
_refine_ls_extinction_coef     0.00043(7)
_refine_ls_extinction_expression
                                  'Fc^*^=kFc[1+0.001xFc^2^\l^3^/sin(2\q)]^-1/4^'
loop_
    _atom_type_symbol
    _atom_type_description
    _atom_type_scat_dispersion_real
    _atom_type_scat_dispersion_imag
    _atom_type_scat_source
    'C' 'C' 0.0181 0.0091
                         'International Tables Vol C Tables 4.2.6.8 and 6.1.1.4'
    'H' 'H' 0.0000 0.0000
                         'International Tables Vol C Tables 4.2.6.8 and 6.1.1.4'
    'Br' 'Br' -0.6763 1.2805
                         'International Tables Vol C Tables 4.2.6.8 and 6.1.1.4'
    'N' 'N' 0.0311 0.0180
                         'International Tables Vol C Tables 4.2.6.8 and 6.1.1.4'
    'O' 'O' 0.0492 0.0322
                         'International Tables Vol C Tables 4.2.6.8 and 6.1.1.4'
    'S' 'S' 0.3331 0.5567
                         'International Tables Vol C Tables 4.2.6.8 and 6.1.1.4'
_computing_data_collection     'CAD-4-PC (Nonius, 1996)'
_computing_cell_refinement     'CAD-4-PC (Nonius, 1996)'
_computing_data_reduction     'REDU4 (Stoe & Cie, 1987)'
_computing_structure_solution     'SHELXS97 (Sheldrick, 2008)'
_computing_structure_refinement     'SHELXL97 (Sheldrick, 2008)'
_computing_molecular_graphics     'PLATON (Spek, 2009)'
_computing_publication_material     'SHELXL97 (Sheldrick, 2008)'
loop_
    _atom_site_type_symbol
    _atom_site_label
    _atom_site_fract_x
    _atom_site_fract_y
    _atom_site_fract_z
    _atom_site_U_iso_or_equiv
    _atom_site_adp_type
    _atom_site_calc_flag
    _atom_site_refinement_flags
    _atom_site_occupancy
    _atom_site_disorder_assembly
    _atom_site_disorder_group
    Br Br1 -0.070685(17) -0.11247(10) 0.09298(5) 0.0984(3) Uani d . 1 . .
    S S1 0.19475(2) 0.54754(10) 0.16299(5) 0.0399(2) Uani d . 1 . .
    O O1 0.24468(8) 0.5560(3) 0.20074(15) 0.0506(6) Uani d . 1 . .
    O O2 0.16963(9) 0.7062(3) 0.17320(17) 0.0550(6) Uani d . 1 . .
    N N1 0.18486(8) 0.3613(4) 0.21089(16) 0.0383(5) Uani d . 1 . .
    H H1N 0.2045(13) 0.269(6) 0.214(2) 0.046 Uiso d . 1 . .
    N N2 0.13725(8) 0.3233(4) 0.18004(16) 0.0401(5) Uani d . 1 . .
    N N3 0.20861(9) 0.1911(4) 0.07924(17) 0.0454(6) Uani d . 1 . .
    C C1 0.17125(10) 0.4981(4) 0.04547(19) 0.0406(6) Uani d . 1 . .
    C C2 0.14454(13) 0.6347(5) -0.0160(2) 0.0535(8) Uani d . 1 . .
    H H2 0.1358 0.7442 0.0039 0.064 Uiso calc R 1 . .
    C C3 0.13046(15) 0.6088(6) -0.1090(3) 0.0670(11) Uani d . 1 . .
    H H3 0.1119 0.7007 -0.1508 0.080 Uiso calc R 1 . .
    C C4 0.14362(15) 0.4515(6) -0.1386(2) 0.0646(11) Uani d . 1 . .
    H H4 0.1348 0.4384 -0.2003 0.077 Uiso calc R 1 . .
    C C5 0.17042(12) 0.3077(5) -0.0775(2) 0.0501(8) Uani d . 1 . .
    C C6 0.18600(15) 0.1403(6) -0.1035(3) 0.0624(10) Uani d . 1 . .
    H H6 0.1789 0.1220 -0.1641 0.075 Uiso calc R 1 . .
    C C7 0.21095(14) 0.0087(6) -0.0407(3) 0.0638(10) Uani d . 1 . .
    H H7 0.2216 -0.1004 -0.0573 0.077 Uiso calc R 1 . .
    C C8 0.22084(13) 0.0368(5) 0.0498(3) 0.0552(8) Uani d . 1 . .
    H H8 0.2370 -0.0587 0.0918 0.066 Uiso calc R 1 . .
    C C9 0.18388(10) 0.3272(4) 0.01633(19) 0.0405(6) Uani d . 1 . .
    C C10 0.12657(11) 0.1475(5) 0.1748(2) 0.0424(7) Uani d . 1 . .
    H H10 0.1494 0.0554 0.1854 0.051 Uiso calc R 1 . .
    C C11 0.07855(12) 0.0890(5) 0.1521(2) 0.0467(7) Uani d . 1 . .
    C C12 0.06707(15) -0.1023(6) 0.1405(3) 0.0679(11) Uani d . 1 . .
    H H12 0.0894 -0.1918 0.1449 0.082 Uiso calc R 1 . .
    C C13 0.02227(16) -0.1614(7) 0.1221(4) 0.0785(12) Uani d . 1 . .
    H H13 0.0145 -0.2903 0.1142 0.094 Uiso calc R 1 . .
    C C14 -0.01013(13) -0.0307(6) 0.1158(3) 0.0639(10) Uani d . 1 . .
    C C15 0.00053(14) 0.1602(7) 0.1269(3) 0.0758(12) Uani d . 1 . .
    H H15 -0.0220 0.2487 0.1224 0.091 Uiso calc R 1 . .
    C C16 0.04473(13) 0.2196(6) 0.1446(3) 0.0657(10) Uani d . 1 . .
    H H16 0.0519 0.3489 0.1516 0.079 Uiso calc R 1 . .
loop_
    _atom_site_aniso_label
    _atom_site_aniso_U_11
    _atom_site_aniso_U_22
    _atom_site_aniso_U_33
    _atom_site_aniso_U_12
    _atom_site_aniso_U_13
    _atom_site_aniso_U_23
    Br1 0.0546(3) 0.1028(5) 0.1379(6) -0.0215(3) 0.0451(3) 0.0083(3)
    S1 0.0378(4) 0.0351(4) 0.0470(4) -0.0033(3) 0.0202(3) -0.0071(3)
    O1 0.0393(12) 0.0493(13) 0.0586(12) -0.0131(10) 0.0189(10) -0.0155(10)
    O2 0.0625(14) 0.0372(11) 0.0706(14) 0.0061(11) 0.0356(12) -0.0071(10)
    N1 0.0326(12) 0.0390(13) 0.0421(12) 0.0041(10) 0.0164(10) 0.0014(10)
    N2 0.0346(12) 0.0430(14) 0.0435(12) 0.0001(11) 0.0189(10) -0.0027(10)
    N3 0.0453(14) 0.0429(14) 0.0519(14) -0.0017(12) 0.0259(12) -0.0043(11)
    C1 0.0401(15) 0.0382(15) 0.0444(15) -0.0080(12) 0.0206(12) -0.0009(12)
    C2 0.0531(19) 0.0418(17) 0.0601(19) -0.0021(15) 0.0219(16) 0.0094(14)
    C3 0.070(3) 0.063(2) 0.056(2) -0.0072(19) 0.0195(18) 0.0198(18)
    C4 0.071(2) 0.077(3) 0.0429(17) -0.024(2) 0.0244(17) 0.0044(17)
    C5 0.0496(17) 0.061(2) 0.0467(16) -0.0209(16) 0.0282(14) -0.0089(15)
    C6 0.071(2) 0.070(2) 0.061(2) -0.027(2) 0.0441(19) -0.0252(19)
    C7 0.065(2) 0.060(2) 0.082(3) -0.0125(19) 0.047(2) -0.026(2)
    C8 0.0527(19) 0.0480(19) 0.074(2) -0.0014(15) 0.0368(17) -0.0094(16)
    C9 0.0375(14) 0.0438(16) 0.0446(15) -0.0112(13) 0.0227(12) -0.0029(12)
    C10 0.0392(15) 0.0413(16) 0.0469(15) 0.0020(13) 0.0203(13) 0.0002(12)
    C11 0.0424(16) 0.0472(17) 0.0517(16) -0.0041(14) 0.0231(14) 0.0008(13)
    C12 0.055(2) 0.048(2) 0.104(3) -0.0022(16) 0.039(2) 0.0016(19)
    C13 0.062(2) 0.053(2) 0.121(4) -0.014(2) 0.043(2) -0.002(2)
    C14 0.0454(19) 0.070(3) 0.075(2) -0.0129(18) 0.0271(17) 0.0046(19)
    C15 0.048(2) 0.068(3) 0.112(3) 0.0004(19) 0.038(2) -0.003(2)
    C16 0.0480(19) 0.049(2) 0.098(3) -0.0031(17) 0.0332(19) -0.004(2)
_geom_special_details
;
All e.s.d.'s (except the e.s.d. in the dihedral angle between two l.s. planes)
are estimated using the full covariance matrix. The cell e.s.d.'s are taken
into account individually in the estimation of e.s.d.'s in distances, angles
and torsion angles; correlations between e.s.d.'s in cell parameters are only
used when they are defined by crystal symmetry. An approximate (isotropic)
treatment of cell e.s.d.'s is used for estimating e.s.d.'s involving l.s.
planes.
;
loop_
    _geom_bond_atom_site_label_1
    _geom_bond_atom_site_label_2
    _geom_bond_site_symmetry_2
    _geom_bond_distance
    _geom_bond_publ_flag
    Br1 C14 . 1.890(4) ?
    S1 O1 . 1.426(2) ?
    S1 O2 . 1.431(2) ?
    S1 N1 . 1.635(3) ?
    S1 C1 . 1.765(3) ?
    N1 N2 . 1.394(3) ?
    N1 H1N . 0.89(4) ?
    N2 C10 . 1.271(4) ?
    N3 C8 . 1.320(4) ?
    N3 C9 . 1.362(4) ?
    C1 C2 . 1.369(5) ?
    C1 C9 . 1.421(4) ?
    C2 C3 . 1.403(5) ?
    C2 H2 . 0.9300 ?
    C3 C4 . 1.353(6) ?
    C3 H3 . 0.9300 ?
    C4 C5 . 1.403(6) ?
    C4 H4 . 0.9300 ?
    C5 C9 . 1.413(4) ?
    C5 C6 . 1.420(5) ?
    C6 C7 . 1.342(6) ?
    C6 H6 . 0.9300 ?
    C7 C8 . 1.395(5) ?
    C7 H7 . 0.9300 ?
    C8 H8 . 0.9300 ?
    C10 C11 . 1.467(4) ?
    C10 H10 . 0.9300 ?
    C11 C12 . 1.380(5) ?
    C11 C16 . 1.382(5) ?
    C12 C13 . 1.389(6) ?
    C12 H12 . 0.9300 ?
    C13 C14 . 1.354(6) ?
    C13 H13 . 0.9300 ?
    C14 C15 . 1.373(6) ?
    C15 C16 . 1.374(5) ?
    C15 H15 . 0.9300 ?
    C16 H16 . 0.9300 ?
loop_
    _geom_angle_atom_site_label_1
    _geom_angle_atom_site_label_2
    _geom_angle_atom_site_label_3
    _geom_angle_site_symmetry_1
    _geom_angle_site_symmetry_3
    _geom_angle
    _geom_angle_publ_flag
    O1 S1 O2 . . 119.85(14) ?
    O1 S1 N1 . . 104.74(14) ?
    O2 S1 N1 . . 108.35(14) ?
    O1 S1 C1 . . 107.83(14) ?
    O2 S1 C1 . . 108.02(15) ?
    N1 S1 C1 . . 107.45(13) ?
    N2 N1 S1 . . 113.80(19) ?
    N2 N1 H1N . . 121(2) ?
    S1 N1 H1N . . 108(2) ?
    C10 N2 N1 . . 115.2(3) ?
    C8 N3 C9 . . 117.3(3) ?
    C2 C1 C9 . . 121.1(3) ?
    C2 C1 S1 . . 118.7(3) ?
    C9 C1 S1 . . 119.9(2) ?
    C1 C2 C3 . . 119.7(4) ?
    C1 C2 H2 . . 120.1 ?
    C3 C2 H2 . . 120.1 ?
    C4 C3 C2 . . 120.6(4) ?
    C4 C3 H3 . . 119.7 ?
    C2 C3 H3 . . 119.7 ?
    C3 C4 C5 . . 121.0(3) ?
    C3 C4 H4 . . 119.5 ?
    C5 C4 H4 . . 119.5 ?
    C4 C5 C9 . . 119.6(3) ?
    C4 C5 C6 . . 124.0(3) ?
    C9 C5 C6 . . 116.4(3) ?
    C7 C6 C5 . . 120.0(3) ?
    C7 C6 H6 . . 120.0 ?
    C5 C6 H6 . . 120.0 ?
    C6 C7 C8 . . 119.5(3) ?
    C6 C7 H7 . . 120.3 ?
    C8 C7 H7 . . 120.3 ?
    N3 C8 C7 . . 123.7(4) ?
    N3 C8 H8 . . 118.1 ?
    C7 C8 H8 . . 118.1 ?
    N3 C9 C5 . . 123.0(3) ?
    N3 C9 C1 . . 119.2(3) ?
    C5 C9 C1 . . 117.8(3) ?
    N2 C10 C11 . . 120.5(3) ?
    N2 C10 H10 . . 119.8 ?
    C11 C10 H10 . . 119.8 ?
    C12 C11 C16 . . 118.9(3) ?
    C12 C11 C10 . . 119.2(3) ?
    C16 C11 C10 . . 121.8(3) ?
    C11 C12 C13 . . 120.2(4) ?
    C11 C12 H12 . . 119.9 ?
    C13 C12 H12 . . 119.9 ?
    C14 C13 C12 . . 119.8(4) ?
    C14 C13 H13 . . 120.1 ?
    C12 C13 H13 . . 120.1 ?
    C13 C14 C15 . . 121.0(4) ?
    C13 C14 Br1 . . 119.6(3) ?
    C15 C14 Br1 . . 119.5(3) ?
    C14 C15 C16 . . 119.5(4) ?
    C14 C15 H15 . . 120.2 ?
    C16 C15 H15 . . 120.2 ?
    C15 C16 C11 . . 120.7(4) ?
    C15 C16 H16 . . 119.7 ?
    C11 C16 H16 . . 119.7 ?
loop_
    _geom_torsion_atom_site_label_1
    _geom_torsion_atom_site_label_2
    _geom_torsion_atom_site_label_3
    _geom_torsion_atom_site_label_4
    _geom_torsion_site_symmetry_1
    _geom_torsion_site_symmetry_2
    _geom_torsion_site_symmetry_3
    _geom_torsion_site_symmetry_4
    _geom_torsion
    _geom_torsion_publ_flag
    O1 S1 N1 N2 . . . . -177.68(19) ?
    O2 S1 N1 N2 . . . . 53.3(2) ?
    C1 S1 N1 N2 . . . . -63.2(2) ?
    S1 N1 N2 C10 . . . . 144.8(2) ?
    O1 S1 C1 C2 . . . . -113.8(3) ?
    O2 S1 C1 C2 . . . . 17.1(3) ?
    N1 S1 C1 C2 . . . . 133.8(3) ?
    O1 S1 C1 C9 . . . . 60.2(3) ?
    O2 S1 C1 C9 . . . . -168.9(2) ?
    N1 S1 C1 C9 . . . . -52.2(3) ?
    C9 C1 C2 C3 . . . . -1.9(5) ?
    S1 C1 C2 C3 . . . . 172.0(3) ?
    C1 C2 C3 C4 . . . . -1.0(6) ?
    C2 C3 C4 C5 . . . . 2.0(6) ?
    C3 C4 C5 C9 . . . . 0.0(5) ?
    C3 C4 C5 C6 . . . . -179.1(4) ?
    C4 C5 C6 C7 . . . . -179.1(3) ?
    C9 C5 C6 C7 . . . . 1.8(5) ?
    C5 C6 C7 C8 . . . . 0.8(6) ?
    C9 N3 C8 C7 . . . . 1.8(5) ?
    C6 C7 C8 N3 . . . . -2.8(6) ?
    C8 N3 C9 C5 . . . . 1.2(4) ?
    C8 N3 C9 C1 . . . . -178.1(3) ?
    C4 C5 C9 N3 . . . . 177.9(3) ?
    C6 C5 C9 N3 . . . . -2.9(4) ?
    C4 C5 C9 C1 . . . . -2.8(4) ?
    C6 C5 C9 C1 . . . . 176.4(3) ?
    C2 C1 C9 N3 . . . . -176.9(3) ?
    S1 C1 C9 N3 . . . . 9.3(4) ?
    C2 C1 C9 C5 . . . . 3.7(4) ?
    S1 C1 C9 C5 . . . . -170.1(2) ?
    N1 N2 C10 C11 . . . . 173.8(2) ?
    N2 C10 C11 C12 . . . . 175.4(3) ?
    N2 C10 C11 C16 . . . . -6.5(5) ?
    C16 C11 C12 C13 . . . . -0.4(7) ?
    C10 C11 C12 C13 . . . . 177.7(4) ?
    C11 C12 C13 C14 . . . . -0.1(7) ?
    C12 C13 C14 C15 . . . . 0.3(7) ?
    C12 C13 C14 Br1 . . . . -178.9(4) ?
    C13 C14 C15 C16 . . . . 0.0(7) ?
    Br1 C14 C15 C16 . . . . 179.2(3) ?
    C14 C15 C16 C11 . . . . -0.5(7) ?
    C12 C11 C16 C15 . . . . 0.8(6) ?
    C10 C11 C16 C15 . . . . -177.4(4) ?
loop_
    _geom_hbond_atom_site_label_D
    _geom_hbond_atom_site_label_H
    _geom_hbond_atom_site_label_A
    _geom_hbond_site_symmetry_A
    _geom_hbond_distance_DH
    _geom_hbond_distance_HA
    _geom_hbond_distance_DA
    _geom_hbond_angle_DHA
    N1 H1N O1 4_545 0.89(4) 2.18(4) 2.959(3) 146(3)
    N1 H1N N3 . 0.89(4) 2.36(3) 2.887(4) 118(3)
    C10 H10 O2 1_545 0.93 2.57 3.395(4) 148.7
    C12 H12 O2 1_545 0.93 2.50 3.361(5) 153.9
data_global
_journal_date_recd_electronic     2008-10-31
_journal_date_accepted     2009-03-10
_journal_name_full     'Acta Crystallographica, Section E'
_journal_year     2009
_journal_volume     65
_journal_issue      4
_journal_page_first     o779
_journal_page_last     o779
_journal_paper_category     QO
_journal_coeditor_code     IM2087
_publ_contact_author
;
Kely de Oliveira
;
_publ_contact_author_email     'kely_navakoski@yahoo.com.br'
_publ_contact_author_fax     '0055 48 3721 6850'
_publ_contact_author_phone     '0055 48 9632 4828 '
_publ_section_title
;
<i>N</i>'-(4-Bromobenzylidene)quinoline-8-sulfonohydrazide
;
loop_
    _publ_author_name
    _publ_author_footnote
    _publ_author_address
    'Oliveira, Kely Navakoski de' .
;
Departamento de Qu\'imica--UFSC, 88040-900 Florian\'opolis, SC, Brazil
;
    'Nunes, Ricardo Jos\'e' .
;
Departamento de Qu\'imica--UFSC, 88040-900 Florian\'opolis, SC, Brazil
;
    'Foro, Sabine' .
;
Clemens Sch\"opf-Institut f\"ur Organische Chemie und Biochemie
Technische Universit\"at Darmstadt, Petersenstrasse 22, D-64287 Darmstadt,
Germany
;
