# Supplementary material for: N′-(4-Bromo­benzyl­idene)quinoline-8-sulfonohydrazide
Source: Acta Crystallogr Sect E Struct Rep Online. 2009 Mar 19;65(Pt 4):o779. doi: 10.1107/S1600536809008848 (PMC2968966; doi:10.1107/S1600536809008848)
Supplement: Supplementary file 2 [file e-65-0o779-Isup2.hkl]

# 
# h,k,l, Fc-squared, Fo-squared, sigma(Fo-squared) and status flag 
# 
data_I
_shelx_title ' 1117 (K135) C2/C' 
_shelx_refln_list_code          4 
_shelx_F_calc_maximum      608.14 
_exptl_crystal_F_000      1568.00 
_reflns_d_resolution_high  0.8381 
 
loop_ 
 _symmetry_equiv_pos_as_xyz 
 'x, y, z' 
 '-x, y, -z+1/2' 
 'x+1/2, y+1/2, z' 
 '-x+1/2, y+1/2, -z+1/2' 
 '-x, -y, -z' 
 'x, -y, z-1/2' 
 '-x+1/2, -y+1/2, -z' 
 'x+1/2, -y+1/2, z-1/2' 
 
_cell_length_a    32.1490 
_cell_length_b     7.0110 
_cell_length_c    16.5890 
_cell_angle_alpha  90.000 
_cell_angle_beta  117.860 
_cell_angle_gamma  90.000 
 
_shelx_F_squared_multiplier     1.000 
 
loop_ 
 _refln_index_h 
 _refln_index_k 
 _refln_index_l 
 _refln_F_squared_calc 
 _refln_F_squared_meas 
 _refln_F_squared_sigma 
 _refln_observed_status 
   2   0   0    13244.18     9333.98     32.51 o 
   4   0   0     3072.35     2222.43     17.59 o 
   6   0   0    11049.57    10428.79     49.58 o 
   8   0   0    94973.13    93439.24    423.35 o 
  10   0   0       37.27        1.94      3.93 o 
  12   0   0     9377.14     8536.42     99.30 o 
  14   0   0    33343.39    30395.77    197.46 o 
  16   0   0    47135.70    50431.18    473.61 o 
  18   0   0     9076.99     8147.62     66.05 o 
  20   0   0     7162.77     6696.40     64.25 o 
  22   0   0     2754.44     2572.42     40.43 o 
  24   0   0      246.08      362.93      7.77 o 
  26   0   0      747.63      676.15     14.43 o 
  28   0   0     3448.26     3422.79     68.75 o 
  30   0   0     1274.80     1339.40     27.78 o 
  32   0   0       19.12       11.00      2.59 o 
   1   1   0    40924.27    46329.42   1824.00 o 
   3   1   0   122777.27   126309.38  10858.88 o 
   5   1   0    19281.41    17480.65   1427.75 o 
   7   1   0    70942.10    74450.63   3276.93 o 
   9   1   0     1773.66     2143.97     29.91 o 
  11   1   0        4.13       41.46     20.15 o 
  13   1   0    40058.18    39786.30   1474.92 o 
  15   1   0     8409.96     9070.62    433.41 o 
  17   1   0      452.33      382.12     20.16 o 
  19   1   0       63.50      191.97      4.77 o 
  21   1   0    21522.04    21325.23    720.41 o 
  23   1   0       38.80       36.84     19.89 o 
  25   1   0        1.00        5.23      4.33 o 
  27   1   0     2479.57     2444.33     40.42 o 
  29   1   0      798.20      999.28     21.84 o 
  31   1   0       20.66       23.14      2.96 o 
  33   1   0        6.97        3.53      4.99 o 
   0   2   0     7977.68     8073.94     61.06 o 
   2   2   0     9562.65    12244.83    383.99 o 
   4   2   0     4337.22     4905.75    434.62 o 
   6   2   0    10587.37    11189.99    635.78 o 
   8   2   0      136.60       96.35     40.57 o 
  10   2   0     2526.75     3298.06    476.43 o 
  12   2   0      802.59     1090.48     81.20 o 
  14   2   0     3197.64     3505.81    215.81 o 
  16   2   0      893.30      920.99     66.79 o 
  18   2   0     3977.18     4060.52    119.49 o 
  20   2   0      296.47      277.79     20.94 o 
  22   2   0     1233.55     1242.35     26.98 o 
  24   2   0       50.26       43.78      4.44 o 
  26   2   0     1260.20     1446.20     46.11 o 
  28   2   0       99.46       68.70     12.82 o 
  30   2   0        1.06        4.57      8.90 o 
  32   2   0        9.43       15.11      4.97 o 
   1   3   0     7831.23    10042.03    117.60 o 
   3   3   0     7938.83    10257.20    493.60 o 
   5   3   0      297.84      377.24     22.51 o 
   7   3   0    13195.94    15218.84    852.04 o 
   9   3   0      480.51      422.45     52.11 o 
  11   3   0      284.72      272.45     32.98 o 
  13   3   0       18.19       56.39      3.93 o 
  15   3   0     7261.21     7671.39    742.44 o 
  17   3   0      199.74      162.44      6.02 o 
  19   3   0       16.29       30.40      4.97 o 
  21   3   0      492.02      474.91     19.11 o 
  23   3   0     3158.24     3157.81     67.43 o 
  25   3   0     1065.48     1060.70     45.31 o 
  27   3   0       17.48       20.02      6.80 o 
  29   3   0      297.72      268.27     12.83 o 
  31   3   0      760.49      693.27     25.14 o 
   0   4   0    11859.34    14328.40    126.03 o 
   2   4   0     9954.76    12072.09    568.95 o 
   4   4   0     5247.32     5949.71    190.17 o 
   6   4   0     5945.92     6601.78    401.60 o 
   8   4   0     2681.99     2592.18    111.76 o 
  10   4   0     1478.51     1643.17    158.02 o 
  12   4   0     2071.06     2712.87    409.77 o 
  14   4   0     6855.07     7722.03   1137.76 o 
  16   4   0     6195.09     6478.42    820.59 o 
  18   4   0      611.37      741.53     61.27 o 
  20   4   0     3270.71     3579.71    273.66 o 
  22   4   0      563.45      533.36     46.08 o 
  24   4   0     1292.02     1118.93     83.31 o 
  26   4   0      467.76      571.63     25.13 o 
  28   4   0      944.58     1013.00     30.38 o 
   1   5   0     4231.93     4730.24     58.56 o 
   3   5   0      720.80      837.11     17.59 o 
   5   5   0     2492.94     2733.60    217.67 o 
   7   5   0     1894.34     1886.41    141.02 o 
   9   5   0     7710.35     7179.40    455.85 o 
  11   5   0     3150.42     3830.23    616.57 o 
  13   5   0     2599.11     3055.82    544.68 o 
  15   5   0      674.03      757.21    142.71 o 
  17   5   0      897.17      814.72    125.18 o 
  19   5   0     1719.07     2120.00    211.49 o 
  21   5   0     1746.17     1827.95    127.89 o 
  23   5   0      107.41       89.57      3.93 o 
  25   5   0       20.52       53.51      3.13 o 
  27   5   0      212.53      272.60     14.66 o 
   0   6   0      490.23      522.57     13.61 o 
   2   6   0      493.67      615.98     12.15 o 
   4   6   0        1.25       14.14      6.60 o 
   6   6   0     4214.07     4340.42    392.02 o 
   8   6   0      374.12      422.87      9.06 o 
  10   6   0       75.59       90.16     19.89 o 
  12   6   0      301.14      374.86     70.68 o 
  14   6   0      205.19      286.14     50.26 o 
  16   6   0       14.96       13.48      4.53 o 
  18   6   0      469.47      502.44     57.86 o 
  20   6   0        4.50        3.52      7.37 o 
  22   6   0      239.13      242.76     18.06 o 
   1   7   0       62.02       32.66      9.68 o 
   3   7   0       68.47       71.23      5.73 o 
   5   7   0      380.06      350.72     28.27 o 
   7   7   0        2.76       -7.83     20.15 o 
   9   7   0       81.46       85.93      4.77 o 
  11   7   0       19.90       26.63      6.54 o 
  13   7   0       64.31       93.97     19.37 o 
  15   7   0      137.74      114.45     20.15 o 
  17   7   0      123.73       93.87      3.39 o 
   0   8   0      196.95      183.23      8.38 o 
   2   8   0      518.97      335.19     31.16 o 
   4   8   0      111.18       69.99     13.09 o 
   6   8   0      107.77       90.97      8.38 o 
   8   8   0        8.33        5.23      5.92 o 
 -33   1   1       89.03       89.90      3.40 o 
 -31   1   1      923.50      837.85     17.45 o 
 -29   1   1     1622.54     1431.31     28.65 o 
 -27   1   1      450.80      462.91      9.95 o 
 -25   1   1      449.15      488.65     10.55 o 
 -23   1   1     7553.83     7034.46    204.85 o 
 -21   1   1     4952.76     4336.63     51.45 o 
 -19   1   1     1551.47     1649.01     29.79 o 
 -17   1   1     7466.73     7527.49    399.35 o 
 -15   1   1      607.36     1120.65     58.14 o 
 -13   1   1       77.25       83.80     26.70 o 
 -11   1   1      157.63      155.14      5.24 o 
  -9   1   1    81175.83    81936.60   1984.40 o 
  -7   1   1      881.34      528.03     35.13 o 
  -5   1   1    11180.39    12367.07    341.82 o 
  -3   1   1     8472.19     9395.18    288.36 o 
  -1   1   1    28502.39    35879.38    228.19 o 
   1   1   1    13881.83    14506.92     47.18 o 
   3   1   1     4160.68     4121.48    110.78 o 
   5   1   1     5279.91     4774.19     31.42 o 
   7   1   1    25278.40    23539.26    425.70 o 
   9   1   1     1084.67      817.25     16.86 o 
  11   1   1    20329.15    20163.27    449.01 o 
  13   1   1    13460.71    14773.66    272.37 o 
  15   1   1      108.15       77.01      3.33 o 
  17   1   1      398.74      274.61      8.90 o 
  19   1   1     3556.39     3433.49     45.85 o 
  21   1   1     1217.93     1350.19     26.67 o 
  23   1   1     1152.38     1253.96     25.74 o 
  25   1   1      334.61      261.10      6.10 o 
  27   1   1      385.87      416.77      8.89 o 
  29   1   1       34.22       40.12      3.66 o 
  31   1   1       19.48       27.58      3.14 o 
 -32   2   1     1282.02     1216.40     23.34 o 
 -30   2   1      844.57      815.88     44.52 o 
 -28   2   1     1883.52     1658.01     33.17 o 
 -26   2   1      586.40      624.36     33.51 o 
 -24   2   1    13513.08    13131.70    439.30 o 
 -22   2   1     1352.65     1381.21     40.09 o 
 -20   2   1     1656.13     1564.73     31.11 o 
 -18   2   1     3377.04     3402.22     76.65 o 
 -16   2   1    23085.49    24284.70   1730.92 o 
 -14   2   1      707.25      561.39     58.93 o 
 -12   2   1     7349.30     8351.08    577.59 o 
 -10   2   1    14343.91    13922.91    383.52 o 
  -8   2   1    42225.55    45103.48   2468.93 o 
  -6   2   1       63.39      128.73      2.89 o 
  -4   2   1     1654.49     1560.83     17.85 o 
  -2   2   1    98784.58   126333.57   1799.33 o 
   0   2   1     3371.83     3815.84     68.19 o 
   2   2   1     4388.48     4696.13     29.93 o 
   4   2   1    21847.97    23750.06    205.25 o 
   6   2   1    16022.12    16120.33     78.11 o 
   8   2   1       23.99       53.71      2.96 o 
  10   2   1     2443.73     2177.03    101.82 o 
  12   2   1    13662.84    14110.90    777.56 o 
  14   2   1     9326.10     9880.23    555.51 o 
  16   2   1     2296.47     2219.92    129.02 o 
  18   2   1     3883.99     3795.97    174.87 o 
  20   2   1     7307.05     7467.60    161.64 o 
  22   2   1        2.58       -3.29      5.76 o 
  24   2   1       36.12       39.82      7.59 o 
  26   2   1       72.77      104.05      4.81 o 
  28   2   1     1049.33      980.22     28.03 o 
  30   2   1      127.47      119.98      4.71 o 
 -31   3   1      751.93      779.90     31.43 o 
 -29   3   1     1468.24     1515.18     28.90 o 
 -27   3   1        0.11       -0.39      3.97 o 
 -25   3   1       24.63       54.37      8.90 o 
 -23   3   1     9229.95     9755.16    378.52 o 
 -21   3   1       52.08       76.25      7.07 o 
 -19   3   1     2446.53     2318.74    266.69 o 
 -17   3   1     1028.74      923.44     68.89 o 
 -15   3   1    19740.19    22012.63   1827.54 o 
 -13   3   1       73.00      108.89     21.72 o 
 -11   3   1     8525.45     8598.64    328.34 o 
  -9   3   1     7955.47     7778.26    331.49 o 
  -7   3   1    15627.70    16915.62    877.46 o 
  -5   3   1     7009.14     7498.48    443.32 o 
  -3   3   1    15797.93    17422.58   1032.55 o 
  -1   3   1     8606.51     9250.47     56.94 o 
   1   3   1     5405.75     6453.51     44.52 o 
   3   3   1     8677.83     9253.07    211.52 o 
   5   3   1     1916.42     1750.16     26.89 o 
   7   3   1     7405.15     7252.29    288.05 o 
   9   3   1     1969.92     2443.51    233.91 o 
  11   3   1     6338.07     6326.92    805.38 o 
  13   3   1      290.55      262.75     48.95 o 
  15   3   1      246.45      211.99     23.82 o 
  17   3   1     1732.65     2001.77     84.39 o 
  19   3   1     5707.27     6059.01    387.51 o 
  21   3   1      841.97      940.48     79.61 o 
  23   3   1      661.61      583.13     27.49 o 
  25   3   1     1899.42     2130.73    115.85 o 
  27   3   1      429.46      504.60     10.55 o 
  29   3   1       85.65      105.06      3.65 o 
 -30   4   1        9.43       18.65      4.19 o 
 -28   4   1     1032.48     1171.03     22.73 o 
 -26   4   1       72.99       89.24      4.24 o 
 -24   4   1      259.68      236.87     12.30 o 
 -22   4   1       11.49       30.35      6.54 o 
 -20   4   1     4243.97     4733.74    453.21 o 
 -18   4   1    11381.42    12535.62   1651.73 o 
 -16   4   1       52.61       95.32     23.03 o 
 -14   4   1      936.77     1024.85    127.29 o 
 -12   4   1     3326.63     3406.55    236.48 o 
 -10   4   1     1759.77     1865.93     55.05 o 
  -8   4   1      933.01      944.88     34.84 o 
  -6   4   1     1122.76     1278.94    123.13 o 
  -4   4   1      556.42      701.54     47.66 o 
  -2   4   1    13987.03    15580.34   1468.09 o 
   0   4   1     1788.59     2096.07     43.00 o 
   2   4   1      744.16      788.75     16.28 o 
   4   4   1        5.35       15.08      3.27 o 
   6   4   1     1211.88     1302.25     65.76 o 
   8   4   1      505.14      730.62     77.50 o 
  10   4   1      426.87      583.71     99.75 o 
  12   4   1        1.99        4.83      9.81 o 
  14   4   1      217.22      211.14     52.87 o 
  16   4   1     3316.90     3813.52    489.64 o 
  18   4   1      971.03      973.54     77.79 o 
  20   4   1       98.90      125.15     12.04 o 
  22   4   1        7.10       12.69      3.65 o 
  24   4   1     2319.45     2394.45    100.69 o 
  26   4   1       51.13       29.63      3.27 o 
  28   4   1        6.21        9.68      2.59 o 
 -27   5   1        0.02        6.31      5.89 o 
 -25   5   1     1217.36     1139.95     22.56 o 
 -23   5   1       31.97       44.42      3.87 o 
 -21   5   1      949.64     1009.07     52.38 o 
 -19   5   1      616.96      500.44     87.45 o 
 -17   5   1     1494.31     1567.42    252.58 o 
 -15   5   1     7292.16     7777.34   1147.04 o 
 -13   5   1      829.22      976.35     49.76 o 
 -11   5   1      951.46      817.14     37.19 o 
  -9   5   1     5898.10     5659.30    446.52 o 
  -7   5   1      267.33      314.81     20.94 o 
  -5   5   1     2344.74     2753.58    217.91 o 
  -3   5   1     4066.77     4015.95    625.01 o 
  -1   5   1      276.29      237.87     39.53 o 
   1   5   1     3579.71     4115.47    283.24 o 
   3   5   1     6089.28     7130.21    198.07 o 
   5   5   1     2498.07     2690.04     51.08 o 
   7   5   1     1481.03     1551.81    205.17 o 
   9   5   1      579.06      714.37    181.71 o 
  11   5   1      215.54      276.71     31.15 o 
  13   5   1     1352.38     1463.80    179.72 o 
  15   5   1       64.74       37.04      4.44 o 
  17   5   1      815.64      907.80    122.03 o 
  19   5   1      420.07      472.78     61.00 o 
  21   5   1     2369.04     2244.35    120.62 o 
  23   5   1       87.87      118.10      6.80 o 
  25   5   1       11.20        5.62      8.64 o 
 -24   6   1      238.30      176.08      5.76 o 
 -22   6   1      469.98      560.33     49.48 o 
 -20   6   1      107.66       68.10      4.02 o 
 -18   6   1       10.42        5.53      3.57 o 
 -16   6   1     1673.34     1684.88    263.11 o 
 -14   6   1       43.46       35.62      8.64 o 
 -12   6   1      998.42      818.27     18.33 o 
 -10   6   1      172.91      111.34      6.28 o 
  -8   6   1     2443.77     2489.29    177.78 o 
  -6   6   1      665.81      652.34     56.30 o 
  -4   6   1     2462.19     2411.87    383.10 o 
  -2   6   1      576.04      551.78     75.93 o 
   0   6   1     8346.79     8345.12   1075.30 o 
   2   6   1     2906.72     2980.08    233.72 o 
   4   6   1      962.96      963.61     40.60 o 
   6   6   1     1897.20     2337.62     48.37 o 
   8   6   1     5583.18     6049.04   1161.79 o 
  10   6   1      694.32      896.91    257.14 o 
  12   6   1     1227.91     1233.29    260.65 o 
  14   6   1      129.98      181.24     27.48 o 
  16   6   1      621.72      538.35     64.41 o 
  18   6   1     1806.76     1840.61    187.15 o 
  20   6   1      108.75      112.66      9.95 o 
  22   6   1       18.97        4.49      2.92 o 
 -19   7   1       18.40       27.68      2.88 o 
 -17   7   1      621.11      671.75     94.79 o 
 -15   7   1        0.62        5.30      8.13 o 
 -13   7   1      955.09      825.31     70.98 o 
 -11   7   1      621.35      484.91     34.83 o 
  -9   7   1      500.13      444.39     18.07 o 
  -7   7   1       11.47        5.67      8.69 o 
  -5   7   1      110.29       83.29     11.78 o 
  -3   7   1      976.03      863.33    137.50 o 
  -1   7   1       45.20       32.95     20.41 o 
   1   7   1       15.97       32.96     18.32 o 
   3   7   1       55.57       46.76      5.14 o 
   5   7   1     2343.80     1928.31    161.78 o 
   7   7   1       10.98        0.00     12.56 o 
   9   7   1      335.95      391.33     98.69 o 
  11   7   1       73.64       70.16     14.66 o 
  13   7   1      353.77      401.86     85.61 o 
  15   7   1       21.43       10.49      4.51 o 
  17   7   1       55.68       69.95      3.50 o 
 -10   8   1        2.86        7.22      4.71 o 
  -8   8   1       43.68        6.22      6.26 o 
  -6   8   1      146.12       82.40     13.09 o 
  -4   8   1      154.44      125.06     34.03 o 
  -2   8   1       41.00       14.62     10.47 o 
   0   8   1       47.47       52.63      4.19 o 
   2   8   1      123.51       99.89      4.62 o 
   4   8   1      132.72      109.31      6.28 o 
   6   8   1        8.60       15.56      4.45 o 
   8   8   1       42.38       28.54      7.59 o 
 -34   0   2      688.99      733.42     15.74 o 
 -32   0   2      914.76      841.94     19.25 o 
 -30   0   2     1928.56     1758.88     33.35 o 
 -28   0   2     2310.36     2478.73     40.79 o 
 -26   0   2     4767.89     4532.32     55.35 o 
 -24   0   2      584.43      501.42     10.51 o 
 -22   0   2       22.84       92.89     17.27 o 
 -20   0   2    25519.67    25855.03    691.35 o 
 -18   0   2     1558.22     1095.60     22.97 o 
 -16   0   2    18192.26    17043.82    331.07 o 
 -14   0   2     6343.26     6578.78    142.67 o 
 -12   0   2    33518.69    27991.62   1370.82 o 
 -10   0   2    24452.56    22476.82    793.74 o 
  -8   0   2     7984.36     8347.17    283.57 o 
  -6   0   2    10581.76     9355.78    200.99 o 
  -4   0   2    56085.38    52046.44   1212.61 o 
  -2   0   2     1199.92     1203.40      8.56 o 
   0   0   2     6001.95     4694.60     66.88 o 
   2   0   2      151.86      364.65     26.97 o 
   4   0   2    52386.64    46008.27   1207.44 o 
   6   0   2    16757.36    12207.81    384.71 o 
   8   0   2     9912.83     8289.98    270.47 o 
  10   0   2     8916.62     7051.95    325.19 o 
  12   0   2    13041.27    14215.75    410.62 o 
  14   0   2    17493.65    16838.79    172.24 o 
  16   0   2      112.53       75.64      3.70 o 
  18   0   2    15399.77    15894.92    253.47 o 
  20   0   2      236.68      380.82     10.21 o 
  22   0   2     2071.22     1856.00     45.61 o 
  24   0   2      365.50      410.22     11.26 o 
  26   0   2     3095.32     3088.84     44.89 o 
  28   0   2      879.84      869.44     18.79 o 
  30   0   2      902.74      946.74     18.51 o 
 -35   1   2       29.80       28.82      2.88 o 
 -33   1   2     1638.75     1709.33     36.17 o 
 -31   1   2      722.06      644.93     14.01 o 
 -29   1   2        6.76        7.80      4.41 o 
 -27   1   2       90.06      114.48      8.90 o 
 -25   1   2     5524.42     5321.23     60.40 o 
 -23   1   2      184.75      302.38     20.42 o 
 -21   1   2     2207.69     2109.51    108.29 o 
 -19   1   2     1735.35     1699.23     88.07 o 
 -17   1   2    23337.85    22246.54    923.36 o 
 -15   1   2    12249.68    13410.37    355.91 o 
 -13   1   2      270.45      473.13     64.14 o 
 -11   1   2     3004.69     2489.20    314.86 o 
  -9   1   2    77707.96    75015.02   1490.46 o 
  -7   1   2   100228.65   102982.35   2854.13 o 
  -5   1   2      205.24      149.19      5.50 o 
  -3   1   2      105.88       59.76      2.09 o 
  -1   1   2     6593.27     7278.87     51.94 o 
   1   1   2    38451.45    38576.58    479.30 o 
   3   1   2     3846.08     4063.27     24.98 o 
   5   1   2    31614.30    29317.99    979.01 o 
   7   1   2     2095.78     1565.80     64.05 o 
   9   1   2    17584.55    13976.38    491.61 o 
  11   1   2     2426.80     2351.78     42.25 o 
  13   1   2      824.55      936.02     97.18 o 
  15   1   2      492.69      354.90      7.41 o 
  17   1   2     9559.26     9768.22    221.92 o 
  19   1   2      115.33       73.83      4.24 o 
  21   1   2     1356.09     1369.24     27.59 o 
  23   1   2     2169.55     2089.59     38.54 o 
  25   1   2      935.53      969.37     20.37 o 
  27   1   2      350.10      376.38      9.42 o 
  29   1   2        5.93       14.94      8.90 o 
  31   1   2      859.23      844.99     33.00 o 
 -34   2   2       66.95       78.85      3.33 o 
 -32   2   2        8.58       26.84      4.19 o 
 -30   2   2     1297.98     1308.01     26.18 o 
 -28   2   2       50.12       62.64      4.07 o 
 -26   2   2      187.23      225.04      5.73 o 
 -24   2   2      165.10      121.00     11.78 o 
 -22   2   2     3167.70     3301.37    177.37 o 
 -20   2   2     4469.15     4465.17    364.11 o 
 -18   2   2     3802.28     4325.27    418.33 o 
 -16   2   2     7982.91     8549.00    388.73 o 
 -14   2   2        8.17       44.88      3.13 o 
 -12   2   2     1855.77     1537.59    167.85 o 
 -10   2   2     4564.71     5518.51    424.05 o 
  -8   2   2     4528.96     4967.69     97.71 o 
  -6   2   2     2693.17     3827.02    146.90 o 
  -4   2   2    10902.81    11650.91    149.15 o 
  -2   2   2      873.66      945.37     12.41 o 
   0   2   2      220.86      202.91      4.44 o 
   2   2   2     4615.51     4618.92     30.13 o 
   4   2   2     2193.90     1754.30     20.38 o 
   6   2   2      392.99      396.92     19.38 o 
   8   2   2     2390.10     2477.69     76.37 o 
  10   2   2     1534.99     2131.15     31.69 o 
  12   2   2     1546.57     1576.60     59.50 o 
  14   2   2     2509.35     2694.86     80.53 o 
  16   2   2      136.50      115.90      7.07 o 
  18   2   2     1209.55     1156.87     33.01 o 
  20   2   2      435.25      466.19     10.18 o 
  22   2   2      260.02      298.51     12.04 o 
  24   2   2     1415.01     1323.37     26.31 o 
  26   2   2      174.78      158.43      5.18 o 
  28   2   2      124.51      118.66      4.07 o 
  30   2   2      630.40      649.26     25.14 o 
 -33   3   2      209.52      164.68      3.87 o 
 -31   3   2        5.01       13.69      2.59 o 
 -29   3   2      114.25      111.86     11.25 o 
 -27   3   2     1805.78     1781.92    107.45 o 
 -25   3   2      920.23      894.95     29.33 o 
 -23   3   2      483.50      503.83     32.20 o 
 -21   3   2       51.84       68.04      4.24 o 
 -19   3   2     2242.55     2518.31    214.21 o 
 -17   3   2      183.97      190.35     22.77 o 
 -15   3   2        5.89       23.01     10.73 o 
 -13   3   2     3337.64     3720.58     95.57 o 
 -11   3   2    22475.67    24704.91    629.47 o 
  -9   3   2     1201.06     1399.23     23.54 o 
  -7   3   2       64.29      179.25     37.17 o 
  -5   3   2      603.22      677.66     68.35 o 
  -3   3   2     1836.18     2241.71     83.67 o 
  -1   3   2     1059.63     1320.96     18.52 o 
   1   3   2       44.52       84.61      7.07 o 
   3   3   2     5888.61     6655.65     94.32 o 
   5   3   2      716.89      869.99     17.04 o 
   7   3   2      216.49      262.91      5.36 o 
   9   3   2     4507.32     4760.04     51.48 o 
  11   3   2     6081.35     7230.88    292.64 o 
  13   3   2       55.20       54.09      4.62 o 
  15   3   2        5.87       12.89      5.30 o 
  17   3   2      525.60      559.88     30.37 o 
  19   3   2      866.22     1012.49     57.09 o 
  21   3   2     1392.82     1488.40     28.87 o 
  23   3   2      376.88      366.46      7.95 o 
  25   3   2     1451.24     1273.62     76.25 o 
  27   3   2      867.43      798.52     17.22 o 
  29   3   2      579.17      575.93     12.57 o 
 -30   4   2        5.10       -1.89      8.64 o 
 -28   4   2      249.12      177.50      6.02 o 
 -26   4   2     1324.13     1328.61     49.78 o 
 -24   4   2      633.39      840.00     56.03 o 
 -22   4   2      286.07      224.65     25.91 o 
 -20   4   2       38.51       32.94     14.13 o 
 -18   4   2     2491.40     2829.38    409.86 o 
 -16   4   2       51.27       22.04      7.33 o 
 -14   4   2     2904.63     2734.32    142.98 o 
 -12   4   2     4297.11     4207.90     50.70 o 
 -10   4   2     3374.91     3627.04    149.63 o 
  -8   4   2        8.50      116.26     42.66 o 
  -6   4   2     6910.13     7037.65    190.46 o 
  -4   4   2     1163.72     1065.84     47.95 o 
  -2   4   2     1667.60     1676.01     26.41 o 
   0   4   2      290.75      228.73     12.83 o 
   2   4   2     9769.98    10630.87     72.37 o 
   4   4   2      127.08       45.34      3.27 o 
   6   4   2      613.40      553.63     26.45 o 
   8   4   2     1143.02     1140.20     24.44 o 
  10   4   2     8459.93     9157.64    520.31 o 
  12   4   2      452.49      447.19     57.34 o 
  14   4   2        4.52        9.97      9.16 o 
  16   4   2      552.30      800.45    130.39 o 
  18   4   2        3.22       16.29      8.64 o 
  20   4   2      427.39      326.00     10.47 o 
  22   4   2      393.57      481.35     32.99 o 
  24   4   2     1368.51     1381.50     52.66 o 
  26   4   2        4.14       -2.77      6.16 o 
 -27   5   2      235.26      232.66      7.85 o 
 -25   5   2      855.19      944.05     24.88 o 
 -23   5   2      137.63      263.60     21.99 o 
 -21   5   2       11.71       12.87     13.35 o 
 -19   5   2      955.36     1025.53    128.86 o 
 -17   5   2      168.61      145.81      6.02 o 
 -15   5   2      207.87      314.53     13.61 o 
 -13   5   2      443.34      387.37      8.12 o 
 -11   5   2     2144.04     2164.43    114.30 o 
  -9   5   2       39.69       48.70      4.07 o 
  -7   5   2      200.06      154.27     10.47 o 
  -5   5   2     5322.75     5640.35    335.95 o 
  -3   5   2       34.11       37.91     10.47 o 
  -1   5   2       23.62       47.56      9.95 o 
   1   5   2      139.46      164.36     11.25 o 
   3   5   2      905.24     1006.75     91.93 o 
   5   5   2     2511.28     2729.97    346.95 o 
   7   5   2      163.20      231.41     16.49 o 
   9   5   2     3494.82     3639.82    106.81 o 
  11   5   2      166.27      239.30     30.62 o 
  13   5   2      133.01       84.68      5.66 o 
  15   5   2       10.49       12.49      5.92 o 
  17   5   2      945.37     1120.09    195.12 o 
  19   5   2      142.81      199.19      6.16 o 
  21   5   2        0.77       14.14      3.33 o 
  23   5   2      298.08      373.36      8.64 o 
  25   5   2      197.95      192.69      4.07 o 
 -24   6   2        4.10        0.43      6.03 o 
 -22   6   2      453.56      455.82     55.77 o 
 -20   6   2        7.02       20.98      6.02 o 
 -18   6   2      247.09      287.82     36.91 o 
 -16   6   2      220.45      227.03      9.42 o 
 -14   6   2       13.70       20.69      6.80 o 
 -12   6   2        3.42       14.99      4.80 o 
 -10   6   2      211.56      166.28     14.13 o 
  -8   6   2      115.02      110.49      5.55 o 
  -6   6   2       62.67       33.70      4.15 o 
  -4   6   2      257.98      382.54     91.09 o 
  -2   6   2       13.10       21.24     31.41 o 
   0   6   2      408.00      388.30     18.85 o 
   2   6   2     1322.31     1667.72    132.82 o 
   4   6   2      123.73      112.58     16.75 o 
   6   6   2      589.07      597.25     43.46 o 
   8   6   2      411.67      314.43      7.77 o 
  10   6   2       41.33       12.22     11.25 o 
  12   6   2      124.72      166.69     31.15 o 
  14   6   2      145.50      210.95     48.95 o 
  16   6   2      265.97      313.16     45.02 o 
  18   6   2        5.13       -1.34      8.90 o 
  20   6   2        6.71       15.56      6.02 o 
 -19   7   2       36.80       23.96      2.89 o 
 -17   7   2      152.42      160.73     14.92 o 
 -15   7   2       10.52       -2.00      4.01 o 
 -13   7   2       36.26        4.53      8.42 o 
 -11   7   2      221.37      134.17      5.76 o 
  -9   7   2       26.94       20.40      6.02 o 
  -7   7   2      446.01      316.89     32.99 o 
  -5   7   2      250.94      174.76     36.38 o 
  -3   7   2       46.40       81.11     19.89 o 
  -1   7   2        0.99       18.51      6.28 o 
   1   7   2       98.91      135.61     14.66 o 
   3   7   2      844.62      635.49     42.95 o 
   5   7   2       56.68       44.40      4.04 o 
   7   7   2       24.55       20.48      7.59 o 
   9   7   2       17.86        4.34      6.54 o 
  11   7   2       84.63       67.48     17.54 o 
  13   7   2       98.40       59.73     10.99 o 
  15   7   2       28.88       34.25      2.76 o 
 -10   8   2       70.69       35.27      2.96 o 
  -8   8   2      130.34       73.47      3.66 o 
  -6   8   2      310.07      176.54     26.18 o 
  -4   8   2       61.02       52.59     23.56 o 
  -2   8   2      568.11      292.16    132.23 o 
   0   8   2      290.69      198.27     75.13 o 
   2   8   2      153.21      112.61      6.02 o 
   4   8   2      236.05      174.35      4.77 o 
   6   8   2      380.59      211.62     18.07 o 
 -35   1   3      489.69      400.99      8.49 o 
 -33   1   3      288.35      243.67      7.33 o 
 -31   1   3      114.84      136.62      4.44 o 
 -29   1   3       50.60       77.81      7.59 o 
 -27   1   3     1388.34     1264.92     62.88 o 
 -25   1   3      567.46      694.52     14.99 o 
 -23   1   3     6707.48     6722.51    145.26 o 
 -21   1   3     2111.51     2031.08     64.76 o 
 -19   1   3     2749.27     2599.11     37.52 o 
 -17   1   3      946.49     1150.82     39.03 o 
 -15   1   3     1878.17     1902.54     98.35 o 
 -13   1   3    36209.82    35344.77   2194.22 o 
 -11   1   3    10388.94     9633.04    222.80 o 
  -9   1   3    60086.15    61405.14    871.84 o 
  -7   1   3     2336.05     2071.26     17.63 o 
  -5   1   3     1214.31     1342.54     17.32 o 
  -3   1   3    14688.70    14705.30     50.82 o 
  -1   1   3    18131.97    17664.67    120.95 o 
   1   1   3    17076.75    16195.61     57.52 o 
   3   1   3    11577.49    11557.01    285.24 o 
   5   1   3     5291.44     4546.41    104.71 o 
   7   1   3    14274.72    12739.65    539.95 o 
   9   1   3     3489.31     3624.06    135.58 o 
  11   1   3     1361.56     1146.33     24.08 o 
  13   1   3      718.76      938.47     34.05 o 
  15   1   3     3769.10     3927.15     50.32 o 
  17   1   3     2019.23     2366.65     40.22 o 
  19   1   3     3225.96     3357.74     49.54 o 
  21   1   3     2959.10     3029.89     97.32 o 
  23   1   3      507.72      586.36     12.94 o 
  25   1   3      100.36      101.96      4.81 o 
  27   1   3      214.23      232.59      5.52 o 
  29   1   3      502.24      445.30     11.78 o 
 -34   2   3     1106.84     1032.23     25.15 o 
 -32   2   3      332.55      297.48      6.84 o 
 -30   2   3     1650.18     1606.69     56.87 o 
 -28   2   3     1295.40     1270.67     57.37 o 
 -26   2   3      132.16      141.26     35.33 o 
 -24   2   3       12.54       32.70      7.07 o 
 -22   2   3     6634.11     6779.28    420.49 o 
 -20   2   3     7156.29     6843.89    497.68 o 
 -18   2   3     8943.96     9105.32    285.48 o 
 -16   2   3    17542.14    17886.47    264.58 o 
 -14   2   3    20327.23    18476.39   1113.30 o 
 -12   2   3      600.43      408.33     14.14 o 
 -10   2   3      121.10      159.07      4.45 o 
  -8   2   3     2208.34     2130.10    148.84 o 
  -6   2   3    56855.72    64752.63    251.73 o 
  -4   2   3      468.32      556.97     10.18 o 
  -2   2   3     6143.33     6315.27     34.37 o 
   0   2   3    30051.00    30956.60    100.47 o 
   2   2   3    33103.00    36211.45    117.39 o 
   4   2   3     4435.22     4511.45     34.19 o 
   6   2   3     7125.12     6661.75    167.58 o 
   8   2   3    14598.76    13931.91    501.63 o 
  10   2   3    11977.58    12231.36    753.98 o 
  12   2   3     9298.17     9541.27    266.08 o 
  14   2   3     1926.97     1917.14     36.31 o 
  16   2   3     3516.66     3710.61    244.89 o 
  18   2   3      100.02      109.71      5.76 o 
  20   2   3     3391.00     3799.53     53.77 o 
  22   2   3     2842.28     2890.68    105.44 o 
  24   2   3     1977.95     1943.61     79.16 o 
  26   2   3     1199.10     1209.21     22.97 o 
  28   2   3      624.56      689.05     14.06 o 
 -33   3   3       53.12       75.38      2.96 o 
 -31   3   3       27.46       24.87     11.25 o 
 -29   3   3        0.88       18.32      5.76 o 
 -27   3   3     4188.36     4388.75    172.25 o 
 -25   3   3      157.36      221.09     39.78 o 
 -23   3   3     1359.03     1366.80     78.60 o 
 -21   3   3      599.20      667.98     69.65 o 
 -19   3   3     7512.86     7807.72    579.36 o 
 -17   3   3      459.84      341.88     24.35 o 
 -15   3   3     1724.38     1465.61     29.45 o 
 -13   3   3     1246.92      839.39     19.13 o 
 -11   3   3    12515.62    12942.64    326.52 o 
  -9   3   3     6670.99     6736.37    319.72 o 
  -7   3   3    15109.61    16410.69    612.30 o 
  -5   3   3      678.51     1315.89     19.54 o 
  -3   3   3     2185.29     2936.57     27.63 o 
  -1   3   3    18487.70    20213.06    255.51 o 
   1   3   3     7111.37     7176.39    164.62 o 
   3   3   3     9593.97    11017.24    231.11 o 
   5   3   3     5513.38     6020.59    214.51 o 
   7   3   3    10170.74    10851.35    528.62 o 
   9   3   3     2702.15     2543.95     63.75 o 
  11   3   3       51.05       41.97      6.02 o 
  13   3   3     2801.06     3161.02    128.80 o 
  15   3   3    10386.08    11579.04   1056.45 o 
  17   3   3      188.51      287.66     13.09 o 
  19   3   3      361.68      263.05     13.35 o 
  21   3   3     2370.42     2550.57    223.91 o 
  23   3   3      831.69      904.42     25.14 o 
  25   3   3      115.68      158.70      5.18 o 
  27   3   3      120.49      149.84      4.02 o 
 -32   4   3     1102.24     1009.27     19.60 o 
 -30   4   3       98.50      111.13     11.52 o 
 -28   4   3      403.70      424.80     29.58 o 
 -26   4   3       32.72       19.41      5.23 o 
 -24   4   3     5724.46     5970.96    546.27 o 
 -22   4   3     2983.32     3455.06    477.16 o 
 -20   4   3     1263.05     1424.33    248.87 o 
 -18   4   3      455.36      407.54     21.47 o 
 -16   4   3     2551.87     2797.22     45.30 o 
 -14   4   3     3666.90     3605.47    140.97 o 
 -12   4   3       99.90       91.42      4.24 o 
 -10   4   3        1.87        3.96      5.23 o 
  -8   4   3     1086.68     1454.55     79.90 o 
  -6   4   3     2693.10     2607.53     76.88 o 
  -4   4   3      665.93      701.82     14.44 o 
  -2   4   3      579.55      476.88     10.35 o 
   0   4   3     4640.65     5442.54    205.82 o 
   2   4   3      428.59      349.06      7.85 o 
   4   4   3       29.08       14.57      3.00 o 
   6   4   3       68.43       68.26      9.68 o 
   8   4   3     1436.81     1553.14     46.64 o 
  10   4   3       78.96      105.15      4.99 o 
  12   4   3     2021.32     2388.30     99.61 o 
  14   4   3       19.62       13.15     11.57 o 
  16   4   3     3890.98     4657.46    685.66 o 
  18   4   3        0.47        4.19     10.05 o 
  20   4   3      902.56      961.73     32.74 o 
  22   4   3      393.63      358.73      7.85 o 
  24   4   3        9.29       15.86      5.50 o 
  26   4   3       72.81      102.87      3.33 o 
 -29   5   3      559.22      543.95     13.35 o 
 -27   5   3       58.74       62.36      4.97 o 
 -25   5   3       54.24       33.15      3.50 o 
 -23   5   3      679.47      591.12     68.34 o 
 -21   5   3      837.44     1029.02    151.89 o 
 -19   5   3      223.04      232.26     15.44 o 
 -17   5   3      424.75      546.42     11.09 o 
 -15   5   3     1299.98     1079.36     23.34 o 
 -13   5   3      435.35      503.80     25.66 o 
 -11   5   3     1067.65     1129.43     55.27 o 
  -9   5   3       15.38       -7.33     10.16 o 
  -7   5   3     2649.68     2761.35     42.84 o 
  -5   5   3      348.37      352.24     21.47 o 
  -3   5   3     1430.67     1621.74     96.95 o 
  -1   5   3     3442.47     4283.73     70.60 o 
   1   5   3     9781.04    10327.55    244.83 o 
   3   5   3     1593.24     1854.53    138.10 o 
   5   5   3      487.14      558.66     56.29 o 
   7   5   3      231.66      227.16     23.56 o 
   9   5   3     2560.45     2448.47    169.14 o 
  11   5   3      229.05      313.13      8.12 o 
  13   5   3      240.85      271.05     21.99 o 
  15   5   3      903.84     1058.88    144.30 o 
  17   5   3     3016.25     2917.92    326.61 o 
  19   5   3     1509.19     1580.10     93.55 o 
  21   5   3        0.22        4.15      6.02 o 
  23   5   3       42.42       34.83      3.14 o 
 -24   6   3      672.01      500.70     38.76 o 
 -22   6   3      174.35      212.59     39.52 o 
 -20   6   3     1490.05     1470.20    256.27 o 
 -18   6   3       18.86       -7.19      8.90 o 
 -16   6   3      144.89      131.86      7.85 o 
 -14   6   3      455.33      344.64      7.21 o 
 -12   6   3      933.00      921.03     19.96 o 
 -10   6   3     1812.00     1493.21     64.21 o 
  -8   6   3      664.63      559.78     26.71 o 
  -6   6   3      670.60      820.27     16.85 o 
  -4   6   3     3803.33     4065.92    103.42 o 
  -2   6   3     1817.31     1852.24     93.30 o 
   0   6   3     2045.95     2392.40    116.12 o 
   2   6   3      365.86      493.29     39.27 o 
   4   6   3      760.40      767.61     46.35 o 
   6   6   3     3395.17     3707.02    368.68 o 
   8   6   3     1093.58      955.89     40.60 o 
  10   6   3      312.22      401.21     14.66 o 
  12   6   3     1704.37     1648.64    260.76 o 
  14   6   3     2028.50     2230.16    407.90 o 
  16   6   3        0.85        9.69     10.21 o 
  18   6   3       13.18       -5.76      7.00 o 
  20   6   3        0.96        1.94      2.92 o 
 -19   7   3      176.43      173.90     26.96 o 
 -17   7   3       81.83       85.58      4.15 o 
 -15   7   3      766.88      611.49     51.07 o 
 -13   7   3       14.75       30.89     16.49 o 
 -11   7   3       75.98       67.78      4.19 o 
  -9   7   3     1068.67      989.50    115.78 o 
  -7   7   3     3991.17     3467.08    411.42 o 
  -5   7   3       88.41       88.92      7.59 o 
  -3   7   3      584.00      636.28     28.02 o 
  -1   7   3      603.91      539.57     12.59 o 
   1   7   3     1626.77     1707.73    201.26 o 
   3   7   3      404.36      360.97     41.10 o 
   5   7   3       33.97       14.21      5.10 o 
   7   7   3       51.61       55.40      9.68 o 
   9   7   3     1252.70      987.34     22.27 o 
  11   7   3      309.86      374.77     47.38 o 
  13   7   3      279.73      371.58     52.36 o 
  15   7   3        0.97       -5.90      5.90 o 
 -10   8   3       11.28        4.97      5.55 o 
  -8   8   3      172.83      133.45      6.02 o 
  -6   8   3        5.45        3.53      5.73 o 
  -4   8   3      364.70      241.99     55.24 o 
  -2   8   3        1.61        4.53      4.73 o 
   0   8   3        4.26       20.46      4.97 o 
   2   8   3        1.18       -6.45      7.33 o 
   4   8   3       41.77       22.05      2.51 o 
 -36   0   4      829.52      817.71     16.11 o 
 -34   0   4      851.90      689.53     14.23 o 
 -32   0   4     2404.14     2608.66     52.44 o 
 -30   0   4     6859.49     6366.64     65.67 o 
 -28   0   4       93.24       68.84      4.44 o 
 -26   0   4     1340.43     1150.07     41.39 o 
 -24   0   4     9611.61     9683.46    218.67 o 
 -22   0   4     4675.88     3947.44    136.11 o 
 -20   0   4     8447.79     8011.11    324.41 o 
 -18   0   4    15782.91    16753.25    620.96 o 
 -16   0   4    59378.15    56435.02   4002.26 o 
 -14   0   4     7428.94     6807.77    357.84 o 
 -12   0   4        0.00       27.07      3.40 o 
 -10   0   4    29975.51    27222.37    856.79 o 
  -8   0   4    16881.24    14274.79    270.15 o 
  -6   0   4     2722.37     2149.68     66.05 o 
  -4   0   4     1573.60     1353.82     15.49 o 
  -2   0   4   369837.91   409282.47   7876.30 o 
   0   0   4   162237.34   164640.16   2783.77 o 
   2   0   4     9611.47     7793.64     38.54 o 
   4   0   4      838.35      752.33     23.32 o 
   6   0   4    11810.48    10380.95    323.31 o 
   8   0   4     7233.70     7251.72    291.05 o 
  10   0   4    17946.90    15488.73    765.50 o 
  12   0   4     3624.49     3223.69    123.95 o 
  14   0   4    23117.32    25229.61    749.54 o 
  16   0   4        7.01       49.80      8.90 o 
  18   0   4    11015.04    11944.46    306.26 o 
  20   0   4       37.26       65.42     16.75 o 
  22   0   4     2337.35     2464.54     50.60 o 
  24   0   4     1830.82     1838.48     65.78 o 
  26   0   4      646.81      734.49     16.66 o 
  28   0   4        3.44       -2.79      6.10 o 
 -35   1   4       32.78       27.87      4.97 o 
 -33   1   4       61.17       60.61      3.87 o 
 -31   1   4      289.04      391.76     28.79 o 
 -29   1   4     4997.58     5035.41    205.72 o 
 -27   1   4      223.68      179.23     17.01 o 
 -25   1   4      543.29      579.15     12.22 o 
 -23   1   4     5739.17     5651.58    235.61 o 
 -21   1   4     9541.24     8657.78    487.95 o 
 -19   1   4     3727.72     3795.20    108.47 o 
 -17   1   4     9230.29     8726.49    521.46 o 
 -15   1   4    19913.82    19671.59   1023.66 o 
 -13   1   4     8128.53     7541.46     49.99 o 
 -11   1   4      517.15      370.54      7.59 o 
  -9   1   4    24812.34    24420.53    324.84 o 
  -7   1   4     9182.38     8071.93    115.09 o 
  -5   1   4      292.85      367.42      7.86 o 
  -3   1   4   127876.30   133589.00    576.68 o 
  -1   1   4    10474.04    10361.22     61.56 o 
   1   1   4    52131.39    50183.29   1088.61 o 
   3   1   4     8975.51     7871.39    164.62 o 
   5   1   4     7372.34     6193.81    196.30 o 
   7   1   4     2233.63     2367.41     98.92 o 
   9   1   4      278.20      274.35     14.66 o 
  11   1   4    16086.16    14791.21    826.25 o 
  13   1   4    11009.63    10972.82    374.24 o 
  15   1   4      637.14      645.48     13.51 o 
  17   1   4     1415.46     1451.55     29.62 o 
  19   1   4     8413.96     8685.73    130.14 o 
  21   1   4      256.70      313.90      6.66 o 
  23   1   4      460.51      503.40     11.03 o 
  25   1   4        1.74        2.50      7.15 o 
  27   1   4     1169.25     1196.31     24.27 o 
  29   1   4        4.62        3.29      2.92 o 
 -34   2   4      156.73      175.04      4.62 o 
 -32   2   4        4.12       10.22      3.14 o 
 -30   2   4        7.83        8.17      8.32 o 
 -28   2   4      120.84      190.08      8.64 o 
 -26   2   4     3789.19     3991.60    257.76 o 
 -24   2   4    11214.12    11852.19    700.00 o 
 -22   2   4     1903.24     2038.28    147.84 o 
 -20   2   4      223.17      233.65     12.04 o 
 -18   2   4     7742.88     7908.10    291.51 o 
 -16   2   4    23445.97    24076.44   1363.59 o 
 -14   2   4        5.78       15.63      2.62 o 
 -12   2   4     3113.26     3511.39     44.12 o 
 -10   2   4     3023.57     3876.90     32.75 o 
  -8   2   4    25878.95    27151.56    309.19 o 
  -6   2   4     7518.22     8246.37     81.44 o 
  -4   2   4     1516.71     1590.95     17.43 o 
  -2   2   4      695.65      934.31     20.17 o 
   0   2   4      201.05      111.66     24.35 o 
   2   2   4      722.57      968.81     15.34 o 
   4   2   4     1980.48     2076.92     72.14 o 
   6   2   4     4740.99     4515.93    119.69 o 
   8   2   4     4343.58     4829.24    206.08 o 
  10   2   4      794.01      735.45     58.40 o 
  12   2   4      560.26      494.62     19.11 o 
  14   2   4     4185.63     4602.60     75.90 o 
  16   2   4      803.17      938.94     80.14 o 
  18   2   4      959.18     1111.73     49.76 o 
  20   2   4      328.92      317.96      6.84 o 
  22   2   4     1009.21     1053.10     22.02 o 
  24   2   4      374.58      389.70      8.64 o 
  26   2   4      111.98      152.58      4.62 o 
  28   2   4      290.53      265.14      9.42 o 
 -33   3   4     2599.51     2439.91     65.32 o 
 -31   3   4       75.49       90.88      4.44 o 
 -29   3   4       28.29       58.24      3.87 o 
 -27   3   4     3448.27     3371.28    161.12 o 
 -25   3   4     6144.02     6061.46    394.71 o 
 -23   3   4     2071.08     2057.66    155.97 o 
 -21   3   4     1673.58     1816.87    107.45 o 
 -19   3   4      525.62      618.16     17.02 o 
 -17   3   4     4908.09     4597.58    169.00 o 
 -15   3   4     2640.81     3150.51     41.06 o 
 -13   3   4     2597.92     3100.77     38.02 o 
 -11   3   4        9.04      169.15     73.54 o 
  -9   3   4     4782.19     5482.66     47.34 o 
  -7   3   4    15480.23    20032.17    341.92 o 
  -5   3   4    33156.14    41001.87   1048.10 o 
  -3   3   4       56.34       94.89      3.66 o 
  -1   3   4     5944.09     6663.39     44.70 o 
   1   3   4    12277.75    15982.16    109.23 o 
   3   3   4     3247.79     3677.03    111.60 o 
   5   3   4     2678.50     3014.70    147.47 o 
   7   3   4      529.29      482.85     30.64 o 
   9   3   4      210.11      202.00      5.52 o 
  11   3   4      228.59      189.60      8.11 o 
  13   3   4      112.21       95.85      5.50 o 
  15   3   4     5331.92     5752.67    318.01 o 
  17   3   4     1777.07     2008.74    138.11 o 
  19   3   4       69.98       72.68      8.90 o 
  21   3   4       53.99       40.94      6.02 o 
  23   3   4      176.78      174.41      9.68 o 
  25   3   4      447.75      495.26     18.33 o 
  27   3   4        3.51       -0.56      6.80 o 
 -32   4   4      780.91      675.80     19.38 o 
 -30   4   4     1280.59     1292.25     71.00 o 
 -28   4   4      429.15      535.11     53.41 o 
 -26   4   4     1236.46     1079.70    106.36 o 
 -24   4   4      265.62      254.05     26.18 o 
 -22   4   4     5227.26     5823.04    871.37 o 
 -20   4   4     1607.44     1733.40    119.49 o 
 -18   4   4     7017.92     6456.64    118.17 o 
 -16   4   4     4883.01     4305.45     68.58 o 
 -14   4   4     3988.38     4162.16     50.10 o 
 -12   4   4     1144.80     1017.94     41.92 o 
 -10   4   4     3651.23     3873.27    184.32 o 
  -8   4   4     2413.58     2525.52    102.29 o 
  -6   4   4     6232.00     7506.60     57.36 o 
  -4   4   4     2378.52     2527.24     53.77 o 
  -2   4   4    14264.90    17230.57    399.32 o 
   0   4   4     3746.25     4077.54     82.20 o 
   2   4   4     1018.77     1268.48     86.18 o 
   4   4   4     2793.50     3017.32    117.27 o 
   6   4   4     2868.60     2876.64    104.42 o 
   8   4   4      349.08      272.22     14.66 o 
  10   4   4      529.78      688.19     14.01 o 
  12   4   4     3963.19     4262.86    106.85 o 
  14   4   4     1428.87     1501.99    123.93 o 
  16   4   4       65.80       21.22     11.52 o 
  18   4   4     1121.00     1410.10     96.92 o 
  20   4   4      991.41     1004.56     72.03 o 
  22   4   4       70.03       45.40      6.80 o 
  24   4   4       54.05       79.98      3.50 o 
 -29   5   4      513.87      568.03     26.18 o 
 -27   5   4       75.66      110.47      6.02 o 
 -25   5   4       64.46       47.45      6.02 o 
 -23   5   4     2707.06     2948.71    445.87 o 
 -21   5   4     1350.74     1584.53    123.13 o 
 -19   5   4       23.15       38.46     22.51 o 
 -17   5   4     1079.88     1004.63     37.98 o 
 -15   5   4     4176.02     4182.72     55.94 o 
 -13   5   4      888.41     1033.68     22.21 o 
 -11   5   4      629.42      714.19     42.42 o 
  -9   5   4     5138.27     5646.39    243.88 o 
  -7   5   4     2032.07     2342.40    149.42 o 
  -5   5   4      485.37      561.61     17.02 o 
  -3   5   4      970.26     1118.70     23.05 o 
  -1   5   4     4312.70     4704.44     83.78 o 
   1   5   4       88.82      166.15     22.77 o 
   3   5   4     1181.65     1499.86    110.02 o 
   5   5   4     1856.57     2164.97    168.27 o 
   7   5   4     1971.95     1870.65    255.83 o 
   9   5   4       51.00       98.77      5.28 o 
  11   5   4      890.05     1020.58     22.03 o 
  13   5   4     2066.75     2348.00    224.39 o 
  15   5   4        0.19        5.02      9.93 o 
  17   5   4      273.79      395.77     37.96 o 
  19   5   4      426.86      473.51     21.99 o 
  21   5   4      231.24      206.27      9.95 o 
 -26   6   4      305.62      287.45      8.90 o 
 -24   6   4      381.95      358.67     11.00 o 
 -22   6   4       31.82       10.99     12.56 o 
 -20   6   4      248.17      254.96      7.85 o 
 -18   6   4       44.47       44.49      4.71 o 
 -16   6   4      203.48      231.91      8.90 o 
 -14   6   4      462.37      424.65     13.61 o 
 -12   6   4      211.76      188.99      9.42 o 
 -10   6   4      753.40      792.40     24.09 o 
  -8   6   4     3507.70     3869.21     88.70 o 
  -6   6   4       85.47       97.36      8.90 o 
  -4   6   4      122.63       92.65      7.33 o 
  -2   6   4       24.47       38.21      6.28 o 
   0   6   4      760.45      817.54     24.09 o 
   2   6   4      170.69      220.91      7.85 o 
   4   6   4      543.86      629.42     19.37 o 
   6   6   4     1205.69     1180.90     34.05 o 
   8   6   4      237.24      221.97      8.38 o 
  10   6   4      337.04      374.34     12.57 o 
  12   6   4       11.11       39.78      5.76 o 
  14   6   4       24.51       20.94      6.80 o 
  16   6   4       53.43       54.96      5.76 o 
  18   6   4      238.19      297.90      8.90 o 
 -19   7   4       18.51       14.13      3.14 o 
 -17   7   4      205.34      145.01      6.28 o 
 -15   7   4       35.81       41.87      4.71 o 
 -13   7   4       21.73       18.32      5.23 o 
 -11   7   4      229.51      246.05      9.42 o 
  -9   7   4      349.40      226.70      9.42 o 
  -7   7   4      677.87      650.97     21.47 o 
  -5   7   4      288.40      261.25     10.99 o 
  -3   7   4     1330.56     1553.60     43.49 o 
  -1   7   4     1858.18     1471.97     39.84 o 
   1   7   4      261.66      249.20      7.85 o 
   3   7   4       64.33       59.15      4.71 o 
   5   7   4      617.62      536.78     15.71 o 
   7   7   4        1.54       -1.57      9.42 o 
   9   7   4        0.42        7.85      8.90 o 
  11   7   4      132.51      119.35      7.33 o 
  13   7   4       93.31      145.00      6.81 o 
 -10   8   4        1.61        3.66      6.28 o 
  -8   8   4       15.69       -5.23      9.42 o 
  -6   8   4      242.19      135.60      6.28 o 
  -4   8   4      267.38      200.00      7.85 o 
  -2   8   4       69.88       41.35      5.23 o 
   0   8   4      166.36      109.94      5.24 o 
   2   8   4      292.66      149.74      5.24 o 
 -37   1   5       24.55       22.51      3.66 o 
 -35   1   5      316.16      320.95      9.95 o 
 -33   1   5      647.47      600.68     19.38 o 
 -31   1   5     2067.89     1711.23     48.23 o 
 -29   1   5       28.53       52.87      5.23 o 
 -27   1   5     1311.05     1217.68     37.20 o 
 -25   1   5     3253.32     2854.34     64.02 o 
 -23   1   5    10032.95     9097.86    111.90 o 
 -21   1   5     2866.41     2933.84     60.35 o 
 -19   1   5     4296.15     3901.57     66.74 o 
 -17   1   5       85.94      153.37      5.76 o 
 -15   1   5      157.06      114.65      4.71 o 
 -13   1   5     3294.13     3093.07     43.62 o 
 -11   1   5     9371.62     8983.23     69.94 o 
  -9   1   5    14385.72    13458.45     82.79 o 
  -7   1   5        5.34       22.51      2.09 o 
  -5   1   5    44640.41    44872.16    185.57 o 
  -3   1   5     2571.77     2179.27     27.33 o 
  -1   1   5     1354.30     1643.16     24.65 o 
   1   1   5     9201.27     8344.88     62.01 o 
   3   1   5    10290.36     8706.34     68.39 o 
   5   1   5       92.88       83.76      3.66 o 
   7   1   5     1874.23     1955.16     37.76 o 
   9   1   5     3979.64     3484.23     57.80 o 
  11   1   5    11888.97    10289.58    112.16 o 
  13   1   5       84.67       71.19      6.80 o 
  15   1   5      889.36      892.56     28.81 o 
  17   1   5      244.28      305.21     10.47 o 
  19   1   5      368.16      503.15     14.14 o 
  21   1   5      391.74      370.69     10.47 o 
  23   1   5       65.69       80.09      5.76 o 
  25   1   5        3.38        6.28      8.90 o 
  27   1   5       60.74       46.59      4.19 o 
 -36   2   5      266.20      226.18      6.28 o 
 -34   2   5     2318.27     2252.20     45.63 o 
 -32   2   5     1368.69     1253.43     37.20 o 
 -30   2   5     1066.48      862.27     26.19 o 
 -28   2   5      107.24       90.04      6.28 o 
 -26   2   5    17952.09    17180.77    162.94 o 
 -24   2   5     1072.05      960.78     26.72 o 
 -22   2   5      921.85      927.16     28.81 o 
 -20   2   5      155.74      193.69      7.33 o 
 -18   2   5    26519.88    24374.49    183.86 o 
 -16   2   5     1221.25     1179.62     32.49 o 
 -14   2   5     6733.67     7370.78     83.28 o 
 -12   2   5     7982.13     7634.11     74.98 o 
 -10   2   5    29380.87    30819.77    162.94 o 
  -8   2   5      192.02      209.94      6.81 o 
  -6   2   5     3857.00     3996.00     43.13 o 
  -4   2   5    14107.65    14953.26     91.12 o 
  -2   2   5    15950.76    16196.47     96.10 o 
   0   2   5     7657.30     7197.03     60.75 o 
   2   2   5     8909.05     8700.51     71.38 o 
   4   2   5     2105.86     1653.03     32.00 o 
   6   2   5     5791.87     5505.27     64.76 o 
   8   2   5     8210.57     6973.17     81.76 o 
  10   2   5     3717.42     3349.96     62.49 o 
  12   2   5      234.30      173.81      7.85 o 
  14   2   5      973.61     1125.72     35.10 o 
  16   2   5     5415.83     6410.99    108.29 o 
  18   2   5      533.09      578.09     16.76 o 
  20   2   5      221.86      208.36      9.42 o 
  22   2   5       80.53      107.31      6.80 o 
  24   2   5       34.62       69.62      5.76 o 
  26   2   5       24.22        1.57      8.37 o 
 -35   3   5        6.58        4.19      7.85 o 
 -33   3   5      327.24      368.07     11.52 o 
 -31   3   5     2535.87     2633.65     52.98 o 
 -29   3   5        4.16       12.04     13.09 o 
 -27   3   5        5.18        2.62     13.61 o 
 -25   3   5     5394.35     5341.39     88.30 o 
 -23   3   5     4721.28     4590.20     80.38 o 
 -21   3   5     7819.50     7089.33    100.61 o 
 -19   3   5      250.64      175.38      7.85 o 
 -17   3   5     9173.06     8514.83    108.16 o 
 -15   3   5     3218.55     3636.33     68.24 o 
 -13   3   5     5278.72     5544.43     79.43 o 
 -11   3   5     9835.86    11316.46    105.17 o 
  -9   3   5     3544.59     3684.01     53.06 o 
  -7   3   5      610.04      758.92     20.43 o 
  -5   3   5    29864.61    32534.02    172.71 o 
  -3   3   5      182.84      133.50      4.19 o 
  -1   3   5     3764.58     3762.78     47.82 o 
   1   3   5      867.94      666.89     18.34 o 
   3   3   5     4745.81     4804.94     58.89 o 
   5   3   5      440.33      307.37      9.43 o 
   7   3   5       38.57       55.48      4.71 o 
   9   3   5     1190.79     1149.55     33.53 o 
  11   3   5     1933.77     1597.92     41.94 o 
  13   3   5      659.88      704.89     20.42 o 
  15   3   5        1.88        1.57      6.80 o 
  17   3   5     2635.66     3248.72     76.58 o 
  19   3   5       38.19       55.48      6.80 o 
  21   3   5      185.10      258.61      8.90 o 
  23   3   5       30.66        9.95     11.52 o 
  25   3   5      353.74      392.70     12.04 o 
 -32   4   5      959.22      847.16     23.58 o 
 -30   4   5       40.84       61.24      4.71 o 
 -28   4   5      683.07      697.58     20.95 o 
 -26   4   5      151.21      201.54      7.85 o 
 -24   4   5       33.14       17.80      5.23 o 
 -22   4   5     1135.74     1185.55     33.53 o 
 -20   4   5       34.59       38.73      5.76 o 
 -18   4   5     8740.97     8657.93    117.54 o 
 -16   4   5        3.47       18.32      5.76 o 
 -14   4   5     1708.81     1725.57     51.89 o 
 -12   4   5      169.73      259.13      9.42 o 
 -10   4   5     4884.88     5664.57     83.58 o 
  -8   4   5     3415.23     4095.12     63.53 o 
  -6   4   5     2056.93     2460.96     46.67 o 
  -4   4   5     5322.16     5927.28     71.00 o 
  -2   4   5     1525.98     1621.15     36.17 o 
   0   4   5     1847.56     2212.44     44.04 o 
   2   4   5     1684.16     1857.19     40.36 o 
   4   4   5     1629.69     1668.87     40.36 o 
   6   4   5      167.94      174.32      6.81 o 
   8   4   5      320.85      349.21     10.47 o 
  10   4   5      351.46      322.52      9.95 o 
  12   4   5      645.32      691.26     19.90 o 
  14   4   5     1326.40     1769.41     53.44 o 
  16   4   5       70.82      108.88      7.85 o 
  18   4   5     1283.29     1285.79     38.77 o 
  20   4   5     1275.42     1313.62     35.63 o 
  22   4   5     1137.63     1165.83     34.06 o 
 -29   5   5       19.18        6.28      7.33 o 
 -27   5   5      440.07      335.64      9.95 o 
 -25   5   5      713.67      687.13     20.43 o 
 -23   5   5      153.79      150.24      6.81 o 
 -21   5   5        2.98       24.08      5.23 o 
 -19   5   5     1007.58      825.56     24.62 o 
 -17   5   5     1354.46     1122.35     34.06 o 
 -15   5   5      547.90      501.13     15.71 o 
 -13   5   5      379.31      332.99     12.57 o 
 -11   5   5     1870.95     2143.99     62.38 o 
  -9   5   5      608.35      876.11     25.66 o 
  -7   5   5      123.82      135.58      7.85 o 
  -5   5   5      369.87      459.70     14.66 o 
  -3   5   5     4455.60     4589.68     72.49 o 
  -1   5   5     3514.00     3806.64     64.56 o 
   1   5   5      200.56      221.44      7.33 o 
   3   5   5      150.77      275.87      8.38 o 
   5   5   5     1409.11     1236.12     34.58 o 
   7   5   5      161.54      235.57      8.38 o 
   9   5   5       25.28       29.84      5.23 o 
  11   5   5      223.38      187.42      9.42 o 
  13   5   5      919.99      929.74     29.33 o 
  15   5   5     2326.04     2862.73     71.84 o 
  17   5   5      643.84      775.61     22.00 o 
  19   5   5      123.66      108.36      5.76 o 
  21   5   5      307.28      246.09      7.33 o 
 -26   6   5        0.31        1.05      7.85 o 
 -24   6   5      955.24      960.27     25.67 o 
 -22   6   5        1.15      -10.47     10.47 o 
 -20   6   5      614.09      577.62     16.23 o 
 -18   6   5      135.75       93.70      5.76 o 
 -16   6   5      167.58      224.58      9.42 o 
 -14   6   5     1277.58      974.53     29.34 o 
 -12   6   5      133.24      146.57      8.38 o 
 -10   6   5     1004.79      979.56     27.76 o 
  -8   6   5     1802.09     2183.63     56.61 o 
  -6   6   5     2780.04     3105.36     72.91 o 
  -4   6   5       20.82       25.65      5.23 o 
  -2   6   5      226.83      215.69      8.38 o 
   0   6   5      392.23      391.11     12.04 o 
   2   6   5     1991.65     1802.31     47.18 o 
   4   6   5      105.07      149.19      6.28 o 
   6   6   5       21.28        4.19     10.99 o 
   8   6   5      589.88      417.88     12.57 o 
  10   6   5     2256.39     1799.68     51.39 o 
  12   6   5      264.10      327.73     11.52 o 
  14   6   5        5.88       11.52     13.61 o 
  16   6   5      217.00      213.60      7.33 o 
 -21   7   5      410.82      365.51     12.04 o 
 -19   7   5      423.60      353.45     10.47 o 
 -17   7   5      396.98      412.08     12.57 o 
 -15   7   5       10.54        5.23      4.71 o 
 -13   7   5      116.63      109.93      6.28 o 
 -11   7   5     1023.92      905.76     27.76 o 
  -9   7   5       19.87       29.84      7.33 o 
  -7   7   5      374.09      454.99     13.09 o 
  -5   7   5      450.62      430.93     12.57 o 
  -3   7   5     1982.41     1936.12     52.95 o 
  -1   7   5      520.28      459.23     14.14 o 
   1   7   5        0.15       -5.23     12.56 o 
   3   7   5       17.31       45.01      5.23 o 
   5   7   5      820.43      571.45     17.29 o 
   7   7   5      565.63      455.08     13.62 o 
   9   7   5       23.91        4.71     10.47 o 
  11   7   5        2.32       -6.28     12.04 o 
  -8   8   5      212.89      126.17      6.28 o 
  -6   8   5       50.59       54.96      4.71 o 
  -4   8   5        6.61       22.51      5.23 o 
  -2   8   5       32.94        6.28      9.42 o 
   0   8   5       52.17       23.03      3.14 o 
 -36   0   6     2348.63     2568.72     47.21 o 
 -34   0   6     1146.24     1012.74     30.39 o 
 -32   0   6      271.16      235.59      7.85 o 
 -30   0   6        4.05       28.26      5.23 o 
 -28   0   6     7666.37     7853.63    107.94 o 
 -26   0   6      739.27      710.18     20.43 o 
 -24   0   6      271.13      334.02     10.47 o 
 -22   0   6    12016.08    11495.44    126.93 o 
 -20   0   6     9798.48     8183.41    100.87 o 
 -18   0   6     1237.35     1130.39     33.54 o 
 -16   0   6       76.72       93.18      4.19 o 
 -14   0   6    16918.07    14962.44    103.51 o 
 -12   0   6    12162.99    10232.30     75.98 o 
 -10   0   6     3229.25     3263.99     37.32 o 
  -8   0   6    10789.79     9958.52     67.48 o 
  -6   0   6    23840.30    19947.48    103.39 o 
  -4   0   6    33685.01    30456.67    141.47 o 
  -2   0   6      179.12      314.65      9.42 o 
   0   0   6     2267.86     2104.59     29.92 o 
   2   0   6    42423.98    39212.96    185.77 o 
   4   0   6      561.54      476.61     15.19 o 
   6   0   6    14683.75    12368.82    101.48 o 
   8   0   6     1195.42     1173.80     33.54 o 
  10   0   6     1230.52     1138.64     33.01 o 
  12   0   6     1729.04     1545.83     40.89 o 
  14   0   6     2592.23     2654.62     67.14 o 
  16   0   6      292.57      292.13     10.99 o 
  18   0   6     9046.77     9298.72    125.45 o 
  20   0   6     3148.19     3243.24     69.79 o 
  22   0   6      943.76     1032.44     33.52 o 
  24   0   6      306.61      313.09      9.42 o 
  26   0   6      380.22      299.51      8.38 o 
 -37   1   6      104.68      106.27      5.23 o 
 -35   1   6      311.93      389.01     10.99 o 
 -33   1   6     3358.95     3175.90     61.41 o 
 -31   1   6      116.78      145.00      7.33 o 
 -29   1   6      705.31      703.34     22.00 o 
 -27   1   6      443.77      446.63     13.61 o 
 -25   1   6     2976.41     2682.15     62.96 o 
 -23   1   6    10723.69     9849.29    118.30 o 
 -21   1   6       87.22       64.91      5.76 o 
 -19   1   6     8855.49     8117.65     98.69 o 
 -17   1   6      256.83      174.87      6.28 o 
 -15   1   6     7310.59     6367.58     69.63 o 
 -13   1   6     4388.31     4138.54     49.98 o 
 -11   1   6      558.65      385.50     11.00 o 
  -9   1   6        3.72        4.71      6.28 o 
  -7   1   6    17672.92    15415.03     91.09 o 
  -5   1   6     2181.61     2161.32     28.87 o 
  -3   1   6    13677.91    13444.28     83.13 o 
  -1   1   6    33551.77    31838.45    153.81 o 
   1   1   6      932.85      629.85     18.34 o 
   3   1   6     1297.91     1279.52     27.26 o 
   5   1   6     6144.31     5900.70     65.32 o 
   7   1   6     7211.54     6109.26     72.74 o 
   9   1   6     2840.58     2553.53     51.95 o 
  11   1   6     2018.07     1832.53     50.34 o 
  13   1   6      467.35      444.03     13.09 o 
  15   1   6     7486.57     8238.22    122.16 o 
  17   1   6      257.19      277.47     10.99 o 
  19   1   6       48.22       75.90      6.80 o 
  21   1   6      508.38      466.03     13.61 o 
  23   1   6     1123.78     1197.66     33.01 o 
  25   1   6       25.92       12.56      4.19 o 
 -36   2   6      257.00      260.73      7.85 o 
 -34   2   6        3.09       23.03      4.19 o 
 -32   2   6      420.45      424.11     14.14 o 
 -30   2   6      928.04      885.22     27.24 o 
 -28   2   6      548.25      507.41     15.19 o 
 -26   2   6      402.34      392.16     12.04 o 
 -24   2   6      211.02      202.07      7.85 o 
 -22   2   6     1227.38     1372.76     39.30 o 
 -20   2   6     4087.08     3705.80     70.91 o 
 -18   2   6      364.78      391.12     11.52 o 
 -16   2   6       17.17       36.12      4.71 o 
 -14   2   6     3453.17     4394.79     60.40 o 
 -12   2   6     4864.50     4826.81     58.40 o 
 -10   2   6     8502.36     8931.30     75.56 o 
  -8   2   6      120.40      129.30      3.66 o 
  -6   2   6      106.85       50.25      3.14 o 
  -4   2   6     5078.67     4591.80     48.44 o 
  -2   2   6     2264.73     2072.85     32.54 o 
   0   2   6      210.70      257.58      7.85 o 
   2   2   6     4719.37     4352.14     52.60 o 
   4   2   6       89.42      125.63      4.71 o 
   6   2   6       78.04       52.87      4.19 o 
   8   2   6     3898.40     3888.32     64.08 o 
  10   2   6     1159.25     1014.86     28.82 o 
  12   2   6      116.72      119.35      7.33 o 
  14   2   6      820.07      919.20     26.19 o 
  16   2   6      585.72      659.29     21.99 o 
  18   2   6      901.24     1013.53     28.28 o 
  20   2   6      499.34      547.19     16.23 o 
  22   2   6      193.51      184.27      7.33 o 
  24   2   6      100.97      105.74      5.23 o 
 -35   3   6      605.45      503.84     15.19 o 
 -33   3   6      561.46      502.73     16.23 o 
 -31   3   6      411.84      387.99     12.57 o 
 -29   3   6     2772.42     2677.94     58.23 o 
 -27   3   6     2285.09     2146.70     55.58 o 
 -25   3   6     3416.25     3215.03     69.80 o 
 -23   3   6      464.75      522.04     15.18 o 
 -21   3   6     4051.50     3901.24     76.67 o 
 -19   3   6        6.50       -2.62     12.04 o 
 -17   3   6      787.49      753.71     23.57 o 
 -15   3   6      913.88     1078.08     32.48 o 
 -13   3   6     6969.61     7991.06     92.19 o 
 -11   3   6     1276.18     1842.59     40.35 o 
  -9   3   6     2812.49     2948.69     47.24 o 
  -7   3   6        1.76        5.76      9.42 o 
  -5   3   6      430.43      307.38      8.38 o 
  -3   3   6       48.25       32.98      3.66 o 
  -1   3   6      536.71      535.21     15.71 o 
   1   3   6     1613.66     1900.81     37.74 o 
   3   3   6      158.04      202.59      5.76 o 
   5   3   6      441.22      537.24     16.23 o 
   7   3   6     1059.75     1060.88     30.39 o 
   9   3   6      932.22      943.92     27.76 o 
  11   3   6     1391.77     1068.97     33.01 o 
  13   3   6      834.17      868.40     26.19 o 
  15   3   6        8.94       43.44      6.80 o 
  17   3   6       16.77       26.69      6.28 o 
  19   3   6        0.53       -5.23     13.61 o 
  21   3   6       26.59       41.87      5.76 o 
  23   3   6      205.42      168.57      6.28 o 
 -32   4   6        0.36        3.14      3.66 o 
 -30   4   6     1090.54      934.66     27.24 o 
 -28   4   6      121.95      127.20      6.28 o 
 -26   4   6     1432.25     1617.10     47.69 o 
 -24   4   6       65.16       35.07      5.23 o 
 -22   4   6     1803.93     1593.96     43.50 o 
 -20   4   6       12.68       11.52      5.76 o 
 -18   4   6      544.19      724.20     20.95 o 
 -16   4   6     2107.60     1976.16     57.15 o 
 -14   4   6     5660.57     6993.21    104.65 o 
 -12   4   6      246.78      258.62      8.38 o 
 -10   4   6      527.18      792.82     24.61 o 
  -8   4   6     4348.81     4188.00     62.52 o 
  -6   4   6     2032.56     2269.92     45.62 o 
  -4   4   6       31.35       69.62      4.71 o 
  -2   4   6        0.15        9.42      4.19 o 
   0   4   6     2740.34     2749.16     50.37 o 
   2   4   6      770.31      730.64     22.52 o 
   4   4   6        3.40        6.80      3.66 o 
   6   4   6       91.94      110.97      6.28 o 
   8   4   6     4566.54     3910.99     71.97 o 
  10   4   6        7.97        1.57     13.09 o 
  12   4   6       81.12      124.58      8.90 o 
  14   4   6      220.49      180.61     10.47 o 
  16   4   6      300.17      321.98     11.52 o 
  18   4   6        0.26       -6.80     14.13 o 
  20   4   6       98.06      143.95      6.81 o 
  22   4   6      192.51      209.93      7.33 o 
 -29   5   6       66.86       62.29      4.71 o 
 -27   5   6     1348.43     1346.77     37.21 o 
 -25   5   6      122.42      185.83      7.33 o 
 -23   5   6       77.87       50.25      5.76 o 
 -21   5   6      156.28      150.76      7.85 o 
 -19   5   6      178.74      183.22      8.90 o 
 -17   5   6      187.08      161.24      7.85 o 
 -15   5   6       75.38       61.24      7.33 o 
 -13   5   6     1010.20     1350.45     39.29 o 
 -11   5   6      208.84      425.09     13.09 o 
  -9   5   6      271.38      370.66     12.04 o 
  -7   5   6     2071.47     2279.09     54.53 o 
  -5   5   6      516.90      568.14     18.85 o 
  -3   5   6      620.56      755.67     22.52 o 
  -1   5   6       63.43       59.67      5.23 o 
   1   5   6      611.98      645.69     18.85 o 
   3   5   6      982.59      894.69     27.24 o 
   5   5   6      630.76      626.84     18.33 o 
   7   5   6        1.54        7.33      4.71 o 
   9   5   6      475.29      433.55     12.04 o 
  11   5   6        2.47        4.71     16.75 o 
  13   5   6      156.99      236.09     10.47 o 
  15   5   6       23.86       -2.62     16.75 o 
  17   5   6       29.58       36.12      5.76 o 
  19   5   6       19.46       46.06      4.71 o 
 -26   6   6        0.89        1.05      7.33 o 
 -24   6   6      254.45      220.93      6.81 o 
 -22   6   6       98.38       92.13      6.28 o 
 -20   6   6      520.09      539.88     16.76 o 
 -18   6   6        1.62        0.00     10.99 o 
 -16   6   6       53.87       37.16      5.76 o 
 -14   6   6        2.43       15.70      6.80 o 
 -12   6   6      170.28      206.78      9.95 o 
 -10   6   6      858.29     1141.82     34.05 o 
  -8   6   6      670.70      716.41     23.04 o 
  -6   6   6       14.09       -4.19     13.09 o 
  -4   6   6     1418.46     1599.24     47.68 o 
  -2   6   6      571.31      654.56     19.90 o 
   0   6   6        0.15        5.23     12.04 o 
   2   6   6       53.09       35.59      5.23 o 
   4   6   6        5.57       -6.28     12.56 o 
   6   6   6       11.10       19.37      5.23 o 
   8   6   6       22.19        6.28      9.95 o 
  10   6   6      137.42       87.42      6.81 o 
  12   6   6      198.23      195.79      8.90 o 
  14   6   6      170.73      252.85      8.38 o 
 -19   7   6      139.47      120.93      5.23 o 
 -17   7   6       16.04        9.95      9.95 o 
 -15   7   6        7.93       18.32      4.71 o 
 -13   7   6      490.93      360.26     11.52 o 
 -11   7   6        2.94        6.28     14.13 o 
  -9   7   6      888.60      816.62     27.24 o 
  -7   7   6      228.65      289.51     10.99 o 
  -5   7   6      566.21      506.91     13.62 o 
  -3   7   6      150.02      154.43      6.81 o 
  -1   7   6       45.68       29.31      5.23 o 
   1   7   6       42.54       72.23      5.23 o 
   3   7   6      690.30      519.54     15.71 o 
   5   7   6       36.27       19.89      3.66 o 
   7   7   6      153.87       75.38      4.71 o 
   9   7   6       44.73       51.82      4.71 o 
 -37   1   7      153.86      136.63      5.23 o 
 -35   1   7      511.26      442.49     14.14 o 
 -33   1   7       36.15       40.30      5.23 o 
 -31   1   7      706.66      747.33     22.00 o 
 -29   1   7       48.84       59.67      5.23 o 
 -27   1   7       14.38        5.76     11.52 o 
 -25   1   7     5012.56     4859.60     86.71 o 
 -23   1   7     3625.43     3277.07     69.30 o 
 -21   1   7      142.65      165.94      7.85 o 
 -19   1   7      462.46      552.96     16.23 o 
 -17   1   7     3916.98     3681.56     57.80 o 
 -15   1   7    14399.49    13585.15    106.76 o 
 -13   1   7      163.76      140.30      4.71 o 
 -11   1   7     1689.90     1735.35     31.47 o 
  -9   1   7    15444.13    14578.23     95.40 o 
  -7   1   7      408.60      363.43     11.00 o 
  -5   1   7     5024.71     4768.71     48.45 o 
  -3   1   7      429.90      380.19     11.52 o 
  -1   1   7    25668.04    25077.56    138.90 o 
   1   1   7        3.02       46.06      3.14 o 
   3   1   7      123.16      116.21      4.19 o 
   5   1   7     1345.15     1085.39     30.40 o 
   7   1   7     2536.26     2491.93     49.84 o 
   9   1   7      481.84      395.87     11.52 o 
  11   1   7       82.33       53.39      6.80 o 
  13   1   7      934.37      914.05     28.29 o 
  15   1   7      287.20      315.69     12.04 o 
  17   1   7      161.11      198.40      9.42 o 
  19   1   7     1173.56     1267.33     37.72 o 
  21   1   7      185.16      215.68      7.33 o 
  23   1   7        5.61        2.62      9.42 o 
  25   1   7       27.74       13.61      3.14 o 
 -36   2   7      622.51      625.34     19.38 o 
 -34   2   7      188.29      197.88      6.81 o 
 -32   2   7      326.55      329.84      9.42 o 
 -30   2   7     3635.71     3571.01     70.34 o 
 -28   2   7      454.21      356.57     10.47 o 
 -26   2   7       32.19       29.84      5.76 o 
 -24   2   7     2579.81     2572.16     62.94 o 
 -22   2   7     9718.75     8869.73    116.08 o 
 -20   2   7      405.64      471.76     14.66 o 
 -18   2   7      283.11      314.65     10.47 o 
 -16   2   7    16798.20    16819.65    137.69 o 
 -14   2   7     3733.94     3479.28     53.58 o 
 -12   2   7     2451.31     2316.67     40.93 o 
 -10   2   7      369.52      290.61      8.90 o 
  -8   2   7    17404.21    17637.69    114.62 o 
  -6   2   7     1977.32     2037.30     33.57 o 
  -4   2   7     7358.93     7009.25     65.41 o 
  -2   2   7      882.50      793.19     22.53 o 
   0   2   7    17576.65    17564.79    119.31 o 
   2   2   7      169.93      223.54      6.81 o 
   4   2   7     4650.78     3975.60     57.30 o 
   6   2   7     4788.38     4675.47     68.33 o 
   8   2   7      638.74      536.79     14.14 o 
  10   2   7       66.54      101.03      6.80 o 
  12   2   7     2703.06     2486.34     64.52 o 
  14   2   7       22.22       -5.23     18.84 o 
  16   2   7      703.89      688.15     21.47 o 
  18   2   7      472.35      646.14     19.37 o 
  20   2   7     1508.82     1652.40     47.17 o 
  22   2   7      214.53      190.04      7.33 o 
  24   2   7       45.30       56.53      4.71 o 
 -35   3   7     1041.59     1120.25     28.29 o 
 -33   3   7      492.18      418.39     12.04 o 
 -31   3   7       19.32       40.30      5.23 o 
 -29   3   7      731.68      790.30     26.19 o 
 -27   3   7     3369.26     3422.72     70.85 o 
 -25   3   7     4314.05     4096.43     80.88 o 
 -23   3   7       50.06       35.07      5.76 o 
 -21   3   7     6110.00     5781.75     97.31 o 
 -19   3   7       76.70       99.46      7.33 o 
 -17   3   7     4889.44     5079.40     85.15 o 
 -15   3   7       41.68       31.93      4.19 o 
 -13   3   7     2649.91     2767.12     52.47 o 
 -11   3   7      392.79      465.49     14.66 o 
  -9   3   7    14135.63    14346.62    113.50 o 
  -7   3   7       72.78      104.17      4.71 o 
  -5   3   7      356.38      336.67     10.47 o 
  -3   3   7     3480.55     3408.59     50.41 o 
  -1   3   7     5436.69     5385.52     65.23 o 
   1   3   7      784.97      753.20     22.52 o 
   3   3   7       10.58       -1.57     10.47 o 
   5   3   7     2395.45     2433.57     50.35 o 
   7   3   7     3131.25     2786.49     57.72 o 
   9   3   7      369.75      396.87     12.04 o 
  11   3   7       26.54       13.61      6.28 o 
  13   3   7     4181.32     4781.27     95.05 o 
  15   3   7      114.00      226.66      9.95 o 
  17   3   7      119.00      179.03      8.38 o 
  19   3   7        7.62        8.37      5.23 o 
  21   3   7      749.22      801.38     25.14 o 
 -32   4   7      138.45      139.77      5.23 o 
 -30   4   7      990.72      945.58     28.29 o 
 -28   4   7       35.76       50.25      5.23 o 
 -26   4   7      984.93      884.74     25.67 o 
 -24   4   7       45.74       60.20      6.80 o 
 -22   4   7      375.98      413.62     12.04 o 
 -20   4   7      492.11      561.32     17.28 o 
 -18   4   7     2342.88     2248.61     63.45 o 
 -16   4   7       27.83        9.42     17.27 o 
 -14   4   7     7186.33     8592.06    113.20 o 
 -12   4   7     2670.99     3288.10     64.00 o 
 -10   4   7     1111.08     1162.55     31.43 o 
  -8   4   7      164.24      249.18      8.38 o 
  -6   4   7     2188.96     2318.87     48.24 o 
  -4   4   7     1378.59     1581.53     39.83 o 
  -2   4   7      613.76      599.10     18.33 o 
   0   4   7     5639.95     5939.15     78.88 o 
   2   4   7      703.32      785.06     23.57 o 
   4   4   7       55.22       69.09      6.28 o 
   6   4   7      398.80      356.04     10.47 o 
   8   4   7     1179.41     1069.29     31.43 o 
  10   4   7      399.57      387.45     12.04 o 
  12   4   7      660.37      724.79     21.47 o 
  14   4   7       39.85       29.84      6.80 o 
  16   4   7     1607.59     1797.71     54.51 o 
  18   4   7      841.33      964.85     29.86 o 
  20   4   7       65.82       59.67      4.71 o 
 -29   5   7      271.17      269.63      7.85 o 
 -27   5   7     1248.30     1082.56     30.39 o 
 -25   5   7       14.64        2.09     10.47 o 
 -23   5   7     1710.66     1674.61     47.17 o 
 -21   5   7      586.41      433.59     12.57 o 
 -19   5   7      441.51      400.03     12.04 o 
 -17   5   7       42.99       13.09      6.80 o 
 -15   5   7     2254.31     2725.53     74.46 o 
 -13   5   7     1359.60     1464.52     42.97 o 
 -11   5   7     1344.20     1530.00     42.97 o 
  -9   5   7      111.02      248.12      8.90 o 
  -7   5   7      744.15      818.59     24.62 o 
  -5   5   7     1676.17     1585.97     44.55 o 
  -3   5   7      656.58      717.98     23.57 o 
  -1   5   7      831.63      730.65     21.47 o 
   1   5   7      742.69      744.73     23.04 o 
   3   5   7     3975.32     3965.66     71.41 o 
   5   5   7       44.83       23.03      5.76 o 
   7   5   7        0.41        6.28      4.71 o 
   9   5   7     1624.73     1304.46     38.26 o 
  11   5   7     1171.46     1209.72     37.20 o 
  13   5   7      919.59     1104.22     31.95 o 
  15   5   7      226.49      217.26      8.90 o 
  17   5   7        1.08       -5.23      9.42 o 
 -26   6   7       43.86       16.23      3.66 o 
 -24   6   7      410.38      369.15     11.00 o 
 -22   6   7       13.48        4.71      9.95 o 
 -20   6   7      457.50      460.26     14.14 o 
 -18   6   7      560.11      458.20     15.19 o 
 -16   6   7      191.86      215.68      9.42 o 
 -14   6   7       26.02       36.64      6.80 o 
 -12   6   7       46.18       81.13      8.37 o 
 -10   6   7     2428.24     2824.50     72.89 o 
  -8   6   7      131.20      162.28      8.38 o 
  -6   6   7       65.28       58.10      6.28 o 
  -4   6   7       39.27       48.68      5.76 o 
  -2   6   7     1781.86     1808.32     46.65 o 
   0   6   7      189.46      194.74      7.33 o 
   2   6   7      268.28      194.75      7.33 o 
   4   6   7      586.69      546.18     16.23 o 
   6   6   7     1230.77     1040.56     31.44 o 
   8   6   7       61.23       77.47      6.28 o 
  10   6   7       12.12       33.50      5.23 o 
  12   6   7      115.54       83.23      6.81 o 
  14   6   7      345.90      352.39     11.52 o 
 -19   7   7      156.98      142.92      5.76 o 
 -17   7   7       22.48       17.27      3.66 o 
 -15   7   7      205.22      193.70      7.33 o 
 -13   7   7        2.31        6.28     12.04 o 
 -11   7   7       20.01       31.93      6.80 o 
  -9   7   7        0.74        2.62     12.56 o 
  -7   7   7     1664.41     1649.53     49.80 o 
  -5   7   7      182.68      185.84      7.85 o 
  -3   7   7       38.99       59.15      5.23 o 
  -1   7   7        8.26        7.85      9.95 o 
   1   7   7      147.30      128.25      6.28 o 
   3   7   7      284.33      262.30      7.85 o 
   5   7   7       49.83       18.84      3.66 o 
   7   7   7      186.10      121.98      5.24 o 
 -38   0   8       62.26       68.57      4.19 o 
 -36   0   8      492.36      445.63     12.57 o 
 -34   0   8       14.57        9.42     13.61 o 
 -32   0   8    13183.18    13140.85    140.15 o 
 -30   0   8      168.59      182.17      8.38 o 
 -28   0   8      302.41      274.86     10.47 o 
 -26   0   8       22.79       47.11      6.28 o 
 -24   0   8    16219.36    14512.05    156.98 o 
 -22   0   8      181.73      168.04      7.85 o 
 -20   0   8     1415.85     1582.72     42.45 o 
 -18   0   8    23855.80    22562.88    157.83 o 
 -16   0   8     5749.53     5029.56     62.64 o 
 -14   0   8      428.28      340.90      9.95 o 
 -12   0   8       80.00       59.15      3.14 o 
 -10   0   8    35640.41    32821.06    166.95 o 
  -8   0   8      852.16      887.52     21.48 o 
  -6   0   8    11999.66    10201.79     77.98 o 
  -4   0   8     6095.49     4718.20     52.17 o 
  -2   0   8    99517.32    97581.35    393.74 o 
   0   0   8     2669.08     2479.90     40.94 o 
   2   0   8      970.15     1082.93     28.29 o 
   4   0   8      983.67      874.90     24.10 o 
   6   0   8     2626.03     2412.25     50.89 o 
   8   0   8     1133.70     1128.52     33.53 o 
  10   0   8     6849.22     6061.26     97.37 o 
  12   0   8       27.32       39.78      6.28 o 
  14   0   8     2048.40     2028.87     54.52 o 
  16   0   8      850.23      946.97     29.33 o 
  18   0   8     1549.67     1757.19     51.36 o 
  20   0   8       47.78       69.62      6.28 o 
  22   0   8      157.28      192.65      6.28 o 
 -37   1   8      832.00      811.96     22.00 o 
 -35   1   8      404.72      406.84     13.09 o 
 -33   1   8      301.31      402.61     12.04 o 
 -31   1   8      555.65      629.95     17.80 o 
 -29   1   8     5349.12     5086.25     89.88 o 
 -27   1   8     3064.87     3100.86     70.83 o 
 -25   1   8     1230.27     1132.75     34.58 o 
 -23   1   8     3028.98     2528.68     61.92 o 
 -21   1   8        0.32        1.05     10.47 o 
 -19   1   8     3407.11     3189.50     59.85 o 
 -17   1   8    14093.29    14213.33    120.38 o 
 -15   1   8     2519.90     2328.70     42.50 o 
 -13   1   8      389.93      310.51      9.43 o 
 -11   1   8     4544.17     4130.23     51.02 o 
  -9   1   8      558.07      566.16     16.24 o 
  -7   1   8     4523.26     4164.35     48.39 o 
  -5   1   8    21618.32    20503.83    123.71 o 
  -3   1   8    18727.65    18044.09    116.34 o 
  -1   1   8      526.91      507.99     15.19 o 
   1   1   8      885.39      896.87     26.72 o 
   3   1   8     5045.63     4557.75     61.53 o 
   5   1   8     1002.36      992.76     27.77 o 
   7   1   8     1641.22     1433.55     41.93 o 
   9   1   8      762.97      670.92     20.95 o 
  11   1   8    10870.55     9784.44    129.35 o 
  13   1   8        0.34       -1.57     15.18 o 
  15   1   8      560.93      721.06     21.99 o 
  17   1   8        1.19        2.62      5.76 o 
  19   1   8      765.70      807.10     25.14 o 
  21   1   8      218.51      253.91      7.85 o 
  23   1   8       11.37        8.90      3.66 o 
 -36   2   8      172.51      188.46      5.76 o 
 -34   2   8      225.56      183.23      6.81 o 
 -32   2   8      185.69      253.37      8.90 o 
 -30   2   8        0.80        5.23     12.56 o 
 -28   2   8      975.53      961.73     28.29 o 
 -26   2   8      257.44      235.59      8.90 o 
 -24   2   8     1578.98     1492.58     44.02 o 
 -22   2   8      183.25      180.08      8.90 o 
 -20   2   8      695.47      665.66     18.85 o 
 -18   2   8      630.77      572.94     16.76 o 
 -16   2   8     4542.64     4773.32     69.38 o 
 -14   2   8      115.96      200.49      6.28 o 
 -12   2   8     2381.72     2453.68     42.49 o 
 -10   2   8     2258.47     2090.49     37.77 o 
  -8   2   8     1739.62     1625.95     33.03 o 
  -6   2   8     4906.15     4812.21     56.81 o 
  -4   2   8     4881.13     4660.84     56.80 o 
  -2   2   8     2078.81     2050.14     38.29 o 
   0   2   8       81.06       44.49      4.19 o 
   2   2   8        8.86       21.46      4.19 o 
   4   2   8      381.57      391.12     11.52 o 
   6   2   8      506.16      421.53     13.61 o 
   8   2   8     1986.71     1877.39     50.85 o 
  10   2   8       54.13       39.26      5.76 o 
  12   2   8      469.09      418.89     13.09 o 
  14   2   8     1110.91     1136.28     34.05 o 
  16   2   8      925.19     1145.55     36.67 o 
  18   2   8        6.64      -12.04     13.09 o 
  20   2   8       28.41       29.84      4.71 o 
  22   2   8       26.06       26.70      3.66 o 
 -35   3   8      368.43      308.93      8.90 o 
 -33   3   8      543.69      557.18     17.80 o 
 -31   3   8      146.17      121.45      7.33 o 
 -29   3   8       14.87       26.69      4.71 o 
 -27   3   8       70.41       83.75      6.80 o 
 -25   3   8     5751.09     5471.66     96.22 o 
 -23   3   8      419.56      339.81     11.00 o 
 -21   3   8      342.27      372.78     10.99 o 
 -19   3   8      151.22      148.67      8.90 o 
 -17   3   8     3207.59     3537.85     69.80 o 
 -15   3   8     2272.64     2399.31     52.97 o 
 -13   3   8      181.00      194.22      6.81 o 
 -11   3   8      227.35      286.89      8.38 o 
  -9   3   8     7023.64     7958.87     83.75 o 
  -7   3   8     4089.88     4295.29     59.37 o 
  -5   3   8      735.24      809.22     23.05 o 
  -3   3   8     1086.65     1261.09     33.01 o 
  -1   3   8     1733.83     1830.02     40.36 o 
   1   3   8      530.87      487.52     15.19 o 
   3   3   8      236.04      231.92      7.85 o 
   5   3   8      119.03       83.75      6.28 o 
   7   3   8      206.99      124.07      6.28 o 
   9   3   8     1343.12     1173.17     34.06 o 
  11   3   8       84.45       86.37      6.28 o 
  13   3   8      663.71      708.55     19.90 o 
  15   3   8        9.79        1.57     15.18 o 
  17   3   8      359.67      379.59     10.47 o 
  19   3   8       20.00       27.74      5.23 o 
  21   3   8       14.57        5.23      8.90 o 
 -32   4   8      416.39      401.10     13.09 o 
 -30   4   8      411.80      494.28     15.18 o 
 -28   4   8       66.86       35.59      5.23 o 
 -26   4   8     1343.39     1267.50     36.68 o 
 -24   4   8     1381.59     1437.29     41.92 o 
 -22   4   8     1049.52     1143.03     36.15 o 
 -20   4   8     1106.57      988.55     29.34 o 
 -18   4   8     3280.85     3785.74     82.91 o 
 -16   4   8     2171.52     2778.42     68.16 o 
 -14   4   8      165.29      128.78      7.85 o 
 -12   4   8     2813.48     2913.24     60.86 o 
 -10   4   8      158.76      194.74      7.33 o 
  -8   4   8     3772.40     4119.57     65.63 o 
  -6   4   8      308.23      347.64      9.42 o 
  -4   4   8     5652.05     6039.43     79.93 o 
  -2   4   8       16.97       34.02      4.71 o 
   0   4   8      736.34      662.52     19.90 o 
   2   4   8     1520.19     1685.88     44.02 o 
   4   4   8     2419.24     2272.30     52.44 o 
   6   4   8      244.75      286.89      8.38 o 
   8   4   8       37.04       50.25      6.80 o 
  10   4   8      159.02      203.63      9.42 o 
  12   4   8     1193.30     1241.16     35.63 o 
  14   4   8        9.20        2.62      5.76 o 
  16   4   8      228.54      325.63      9.95 o 
  18   4   8      153.01      171.71      6.81 o 
 -29   5   8       49.47       67.52      4.71 o 
 -27   5   8       68.09       58.10      5.23 o 
 -25   5   8      454.31      409.47     12.57 o 
 -23   5   8     2499.76     2540.54     59.79 o 
 -21   5   8       16.50       28.79      5.76 o 
 -19   5   8     1368.41     1222.97     36.68 o 
 -17   5   8      640.00      774.52     21.99 o 
 -15   5   8     1238.11     1599.02     47.15 o 
 -13   5   8       23.67       42.92      7.33 o 
 -11   5   8     2150.15     2160.64     56.62 o 
  -9   5   8     1264.42     1465.98     39.82 o 
  -7   5   8      135.94      161.23      6.81 o 
  -5   5   8        2.64       25.12      5.76 o 
  -3   5   8     1274.92     1371.68     36.68 o 
  -1   5   8      945.35      925.56     26.71 o 
   1   5   8     3610.67     3990.24     70.86 o 
   3   5   8        1.00       -3.66     12.56 o 
   5   5   8       40.86       57.05      5.76 o 
   7   5   8     1825.59     1319.35     38.26 o 
   9   5   8     1836.21     1684.25     43.51 o 
  11   5   8      168.19      182.18      9.95 o 
  13   5   8        3.75        7.85     11.52 o 
  15   5   8       16.92       43.97      5.23 o 
 -26   6   8      133.50      123.02      5.23 o 
 -24   6   8       57.23       65.95      5.23 o 
 -22   6   8      109.74      104.69      6.28 o 
 -20   6   8      125.97      112.55      6.81 o 
 -18   6   8       15.43        5.23     14.13 o 
 -16   6   8      806.97      826.49     24.62 o 
 -14   6   8       84.30       73.81      7.85 o 
 -12   6   8      269.54      353.91     12.56 o 
 -10   6   8      360.62      547.13     16.75 o 
  -8   6   8     1043.46     1094.84     34.57 o 
  -6   6   8      341.49      425.65     11.52 o 
  -4   6   8       93.92       83.23      6.28 o 
  -2   6   8       12.26       27.22      5.23 o 
   0   6   8      163.37      145.01      7.33 o 
   2   6   8      148.34      223.00      7.85 o 
   4   6   8      679.86      560.37     17.28 o 
   6   6   8      208.97      202.08      7.33 o 
   8   6   8      164.02      151.81      6.28 o 
  10   6   8        0.31       -1.57      4.71 o 
 -19   7   8        1.90        0.00      3.66 o 
 -17   7   8      156.39       95.80      5.23 o 
 -15   7   8      245.18      208.89      7.33 o 
 -13   7   8       18.69       14.13      5.76 o 
 -11   7   8      313.17      381.15     11.52 o 
  -9   7   8      103.05       91.61      6.28 o 
  -7   7   8      363.63      341.38      9.95 o 
  -5   7   8       35.76       41.87      5.23 o 
  -3   7   8        0.52        4.71      8.90 o 
  -1   7   8      112.88       80.09      5.23 o 
   1   7   8      290.15      218.85      7.33 o 
   3   7   8      121.24       89.52      4.71 o 
   5   7   8      277.59      164.40      5.76 o 
 -37   1   9      201.39      230.35      7.33 o 
 -35   1   9      418.41      410.51     11.52 o 
 -33   1   9     1123.88     1102.80     33.53 o 
 -31   1   9        0.47        2.62      5.23 o 
 -29   1   9      477.14      497.96     15.18 o 
 -27   1   9     1254.31     1219.72     36.15 o 
 -25   1   9     3495.13     3300.96     74.53 o 
 -23   1   9      145.32      189.50      8.90 o 
 -21   1   9     1619.14     1586.55     47.70 o 
 -19   1   9     1896.21     1783.63     45.09 o 
 -17   1   9     1809.94     1589.61     38.80 o 
 -15   1   9     1298.73     1269.27     32.49 o 
 -13   1   9       62.86       57.58      4.19 o 
 -11   1   9     4869.07     4859.12     58.38 o 
  -9   1   9     1297.60     1284.56     28.83 o 
  -7   1   9    10253.03     9738.16     83.54 o 
  -5   1   9      614.20      575.59     18.85 o 
  -3   1   9     1825.99     1494.89     33.56 o 
  -1   1   9      348.40      426.72     12.57 o 
   1   1   9     2983.57     2715.99     48.28 o 
   3   1   9        8.20       17.27      4.71 o 
   5   1   9        3.75       -1.05     10.47 o 
   7   1   9      395.77      353.42      9.95 o 
   9   1   9     7205.67     6216.95    101.07 o 
  11   1   9       57.15       69.62      7.85 o 
  13   1   9     1497.70     1703.62     51.35 o 
  15   1   9      556.64      595.39     17.28 o 
  17   1   9      479.16      483.30     13.61 o 
  19   1   9        0.45        0.00     10.47 o 
  21   1   9        2.90       -9.94      9.94 o 
 -36   2   9      261.35      260.20      7.85 o 
 -34   2   9     2142.19     2071.33     47.72 o 
 -32   2   9      218.50      241.86      7.85 o 
 -30   2   9      178.15      164.38      7.85 o 
 -28   2   9     3173.48     3219.65     72.94 o 
 -26   2   9     7127.95     7009.22    110.53 o 
 -24   2   9      650.30      508.50     15.71 o 
 -22   2   9       58.05       46.59      6.28 o 
 -20   2   9     3316.29     3464.09     71.91 o 
 -18   2   9     2268.32     2262.41     52.44 o 
 -16   2   9      596.37      544.12     17.28 o 
 -14   2   9     3698.28     3627.84     57.77 o 
 -12   2   9    11737.67    11852.47    103.17 o 
 -10   2   9       92.73      114.64      5.23 o 
  -8   2   9     5112.94     5093.57     62.58 o 
  -6   2   9       10.52       17.27      3.66 o 
  -4   2   9     7136.02     6943.29     74.81 o 
  -2   2   9     2345.54     2473.13     45.63 o 
   0   2   9     1099.86     1079.28     31.96 o 
   2   2   9     1273.82     1123.95     29.87 o 
   4   2   9     1185.16     1220.24     32.48 o 
   6   2   9     2713.24     2649.06     59.80 o 
   8   2   9      490.39      436.18     14.14 o 
  10   2   9      129.00      115.16      7.85 o 
  12   2   9     1000.90      827.12     24.62 o 
  14   2   9     1215.92     1532.47     47.15 o 
  16   2   9      272.04      276.95      9.42 o 
  18   2   9       52.72       63.34      5.76 o 
  20   2   9        4.84        5.23      7.33 o 
 -35   3   9      146.89      161.76      5.23 o 
 -33   3   9      915.42      934.01     27.24 o 
 -31   3   9      874.19      847.50     26.19 o 
 -29   3   9     1235.88     1203.48     36.15 o 
 -27   3   9        7.95       21.46      5.76 o 
 -25   3   9     4551.30     4565.71     89.30 o 
 -23   3   9      375.91      317.81     11.52 o 
 -21   3   9     4438.44     4609.72     90.35 o 
 -19   3   9      171.27      203.64      8.90 o 
 -17   3   9     4069.92     4523.30     79.83 o 
 -15   3   9     1880.75     1869.98     47.18 o 
 -13   3   9     5306.02     5621.10     78.34 o 
 -11   3   9      232.09      205.22      7.33 o 
  -9   3   9     5269.74     5329.01     70.98 o 
  -7   3   9     8421.55     8605.31     90.68 o 
  -5   3   9     2538.49     2493.76     47.73 o 
  -3   3   9      171.55      173.28      6.28 o 
  -1   3   9        9.30        4.71     10.47 o 
   1   3   9     1134.52     1141.07     30.91 o 
   3   3   9       56.31       37.16      5.76 o 
   5   3   9      101.79      110.97      6.28 o 
   7   3   9       30.68       17.27      5.23 o 
   9   3   9     1074.82     1024.67     33.00 o 
  11   3   9       95.31      127.20      7.85 o 
  13   3   9      479.56      618.39     20.42 o 
  15   3   9       16.86       12.04     15.70 o 
  17   3   9      275.95      264.39      8.38 o 
  19   3   9      283.35      343.46      9.95 o 
 -32   4   9        1.88       10.47      3.66 o 
 -30   4   9      897.09      863.27     26.72 o 
 -28   4   9       38.72       36.12      4.19 o 
 -26   4   9      242.73      275.89      8.90 o 
 -24   4   9       25.60        7.33     15.18 o 
 -22   4   9      551.78      526.79     13.09 o 
 -20   4   9     2729.48     2922.19     73.43 o 
 -18   4   9     1236.67     1549.78     48.20 o 
 -16   4   9       30.94       50.77      7.33 o 
 -14   4   9      586.58      624.21     19.38 o 
 -12   4   9      253.38      247.10      8.38 o 
 -10   4   9     1451.98     1583.63     44.02 o 
  -8   4   9     4610.23     4999.41     74.08 o 
  -6   4   9     1661.09     1748.99     44.55 o 
  -4   4   9     2796.06     2935.63     57.71 o 
  -2   4   9       37.08       53.39      5.23 o 
   0   4   9      861.14      972.65     27.76 o 
   2   4   9      670.09      615.86     17.81 o 
   4   4   9      313.67      328.26     10.47 o 
   6   4   9       16.74       47.11      5.23 o 
   8   4   9      204.65      182.18      8.38 o 
  10   4   9      436.61      358.67     11.52 o 
  12   4   9       98.82      114.64      8.38 o 
  14   4   9      550.46      748.85     22.52 o 
  16   4   9      455.19      420.49     13.09 o 
 -29   5   9      299.12      325.66      8.90 o 
 -27   5   9     1848.68     1692.37     41.42 o 
 -25   5   9       95.54       51.82      5.23 o 
 -23   5   9      681.29      609.07     17.81 o 
 -21   5   9      347.06      351.83     10.47 o 
 -19   5   9      242.03      266.99     11.52 o 
 -17   5   9     1389.98     1524.80     42.97 o 
 -15   5   9      580.34      605.87     19.90 o 
 -13   5   9       19.54       17.80      5.23 o 
 -11   5   9     1999.71     2147.27     54.52 o 
  -9   5   9      483.78      481.73     14.66 o 
  -7   5   9      179.55      184.27      8.38 o 
  -5   5   9      274.67      253.39      7.85 o 
  -3   5   9        3.19       12.04      4.71 o 
  -1   5   9      571.95      525.75     15.71 o 
   1   5   9      107.03      129.30      6.81 o 
   3   5   9       65.15       81.13      6.80 o 
   5   5   9      403.64      274.36      8.90 o 
   7   5   9       49.36       39.26      5.76 o 
   9   5   9       70.51       49.73      6.28 o 
  11   5   9      129.80      123.02      7.85 o 
  13   5   9      198.22      258.10      8.38 o 
 -26   6   9        4.50        8.37      3.14 o 
 -24   6   9      672.50      667.79     19.90 o 
 -22   6   9      906.55      756.96     23.05 o 
 -20   6   9      174.33      171.18      7.85 o 
 -18   6   9      186.98      143.96      7.85 o 
 -16   6   9        1.39      -14.13     16.75 o 
 -14   6   9      418.49      464.43     14.14 o 
 -12   6   9      229.82      217.78      8.90 o 
 -10   6   9      359.06      365.45     10.99 o 
  -8   6   9       24.15       27.22      5.76 o 
  -6   6   9     1530.25     1562.75     45.59 o 
  -4   6   9     1427.80     1301.14     34.59 o 
  -2   6   9      981.74      706.13     21.48 o 
   0   6   9      139.57      109.41      5.76 o 
   2   6   9      299.30      213.61      7.33 o 
   4   6   9      270.37      273.29      8.38 o 
   6   6   9      313.16      221.99      7.33 o 
   8   6   9      345.59      333.01      9.95 o 
 -17   7   9       10.45       12.56      3.66 o 
 -15   7   9       19.27       17.27      4.19 o 
 -13   7   9       96.95      103.65      6.81 o 
 -11   7   9       49.09       65.95      6.28 o 
  -9   7   9      231.08      263.34      8.90 o 
  -7   7   9      182.83      126.17      6.28 o 
  -5   7   9      275.14      241.36      7.33 o 
  -3   7   9       49.97       39.26      4.19 o 
  -1   7   9      296.28      253.93      7.33 o 
   1   7   9        3.02       -8.90      8.90 o 
 -38   0  10       90.37      159.66      5.76 o 
 -36   0  10     3330.38     3287.48     58.27 o 
 -34   0  10       65.77       65.43      5.23 o 
 -32   0  10       41.98       63.86      6.80 o 
 -30   0  10      327.25      375.91     12.04 o 
 -28   0  10     5202.45     5314.30     97.23 o 
 -26   0  10     3313.69     3068.95     75.57 o 
 -24   0  10     2454.79     2673.65     68.18 o 
 -22   0  10     3981.55     3858.17     72.47 o 
 -20   0  10      680.01      722.73     21.47 o 
 -18   0  10      548.42      497.49     15.19 o 
 -16   0  10      650.46      573.48     17.28 o 
 -14   0  10     5011.44     4465.91     60.47 o 
 -12   0  10     4587.60     4412.47     58.88 o 
 -10   0  10    18044.75    17497.35    124.03 o 
  -8   0  10      235.87      218.31      6.28 o 
  -6   0  10       66.88       50.25      4.19 o 
  -4   0  10     5215.52     4380.46     59.43 o 
  -2   0  10      633.42      610.13     18.33 o 
   0   0  10      754.83      709.70     21.47 o 
   2   0  10     3678.08     3398.11     60.38 o 
   4   0  10     3785.15     3616.01     66.68 o 
   6   0  10     1532.40     1323.26     38.78 o 
   8   0  10      259.23      195.27      8.90 o 
  10   0  10      222.76      261.75      9.95 o 
  12   0  10      395.96      470.70     15.18 o 
  14   0  10      485.72      595.88     16.76 o 
  16   0  10     2396.08     2277.75     57.17 o 
  18   0  10      240.84      337.15     10.47 o 
  20   0  10      303.48      319.39      9.95 o 
 -37   1  10       41.05       66.48      4.71 o 
 -35   1  10      577.29      612.71     17.81 o 
 -33   1  10      982.44      942.39     28.29 o 
 -31   1  10     2831.10     3006.95     67.67 o 
 -29   1  10       34.06       34.02      6.28 o 
 -27   1  10      688.04      716.95     21.47 o 
 -25   1  10     1054.70     1083.33     34.57 o 
 -23   1  10     3349.47     3272.34     73.48 o 
 -21   1  10        2.10        7.85     11.52 o 
 -19   1  10     2934.73     2840.86     57.20 o 
 -17   1  10     3024.97     2799.30     53.53 o 
 -15   1  10     4508.84     4349.83     63.06 o 
 -13   1  10     2037.16     1938.68     39.33 o 
 -11   1  10     1710.49     1706.43     37.22 o 
  -9   1  10     4668.07     4229.17     56.77 o 
  -7   1  10       55.71       43.45      4.19 o 
  -5   1  10       60.23       39.26      4.71 o 
  -3   1  10      163.72      190.03      6.28 o 
  -1   1  10     3210.74     2943.56     52.49 o 
   1   1  10        0.60        5.76     10.47 o 
   3   1  10      592.70      515.82     15.19 o 
   5   1  10      334.22      279.58      8.38 o 
   7   1  10      456.79      504.76     14.14 o 
   9   1  10      122.75      105.74      7.85 o 
  11   1  10      610.92      675.01     21.47 o 
  13   1  10       61.90      105.74      8.38 o 
  15   1  10      212.49      247.10      9.42 o 
  17   1  10      360.45      445.05     12.57 o 
  19   1  10      341.84      293.21      8.90 o 
 -36   2  10      427.75      427.81     12.57 o 
 -34   2  10       34.73       46.59      5.23 o 
 -32   2  10      389.95      380.65     11.52 o 
 -30   2  10       74.51       80.09      6.80 o 
 -28   2  10      125.47       99.98      7.85 o 
 -26   2  10       24.01       13.09     14.66 o 
 -24   2  10     1359.97     1379.11     40.35 o 
 -22   2  10     2903.19     2871.33     71.35 o 
 -20   2  10      330.36      340.84     10.47 o 
 -18   2  10        1.63       -4.71     12.56 o 
 -16   2  10      357.50      401.06     13.09 o 
 -14   2  10       43.64       25.13      4.71 o 
 -12   2  10        0.57        1.57     10.99 o 
 -10   2  10     1727.09     1649.71     38.27 o 
  -8   2  10     2597.71     2650.38     47.74 o 
  -6   2  10     6277.90     5879.28     72.63 o 
  -4   2  10     1064.36     1050.95     27.77 o 
  -2   2  10      982.35      906.79     26.19 o 
   0   2  10     1607.70     1529.38     39.83 o 
   2   2  10     2294.00     2127.48     49.82 o 
   4   2  10       21.38       20.41      4.71 o 
   6   2  10       21.89        4.19     13.61 o 
   8   2  10      708.60      551.46     16.76 o 
  10   2  10      741.84      671.94     19.38 o 
  12   2  10     1015.16     1176.02     37.19 o 
  14   2  10      281.66      308.89     11.52 o 
  16   2  10       36.66       56.53      6.28 o 
  18   2  10       55.29       63.34      5.23 o 
 -35   3  10      225.33      223.55      7.33 o 
 -33   3  10      265.43      228.26      7.33 o 
 -31   3  10      663.52      581.32     17.81 o 
 -29   3  10      580.30      648.29     19.38 o 
 -27   3  10      533.90      499.55     14.66 o 
 -25   3  10       23.42       51.82      6.28 o 
 -23   3  10      294.53      301.03     12.04 o 
 -21   3  10     1281.52     1495.35     47.16 o 
 -19   3  10     2585.24     2518.11     63.46 o 
 -17   3  10       23.14       25.12      5.23 o 
 -15   3  10     2188.72     2347.54     53.48 o 
 -13   3  10      941.83     1089.03     31.95 o 
 -11   3  10     4964.41     4782.23     71.48 o 
  -9   3  10     4371.24     4541.42     68.29 o 
  -7   3  10     3779.20     3984.17     63.53 o 
  -5   3  10        0.62       -1.05      4.71 o 
  -3   3  10     4520.78     4545.34     70.40 o 
  -1   3  10     1256.49     1238.62     33.53 o 
   1   3  10       73.09       56.53      5.76 o 
   3   3  10       12.99        1.05     12.04 o 
   5   3  10      824.31      676.17     22.00 o 
   7   3  10       22.40       25.65      5.76 o 
   9   3  10      412.65      337.19     10.47 o 
  11   3  10       90.52      145.52      8.90 o 
  13   3  10      187.64      203.64      9.42 o 
  15   3  10      452.59      613.70     19.37 o 
  17   3  10       39.38       21.98      4.19 o 
 -32   4  10      266.56      194.24      6.28 o 
 -30   4  10      312.21      335.60      9.95 o 
 -28   4  10      625.34      665.09     19.90 o 
 -26   4  10      103.69       70.67      6.80 o 
 -24   4  10     1098.69     1014.74     30.38 o 
 -22   4  10       29.52       41.35      6.80 o 
 -20   4  10       76.09       98.93      8.90 o 
 -18   4  10      245.99      211.50      9.42 o 
 -16   4  10     2062.07     2300.48     59.24 o 
 -14   4  10      111.07      176.41      7.85 o 
 -12   4  10      178.59      187.41      8.38 o 
 -10   4  10      919.01     1047.60     31.95 o 
  -8   4  10     3459.85     3763.21     67.71 o 
  -6   4  10     3256.71     3371.11     63.50 o 
  -4   4  10      371.54      343.99     10.99 o 
  -2   4  10       43.44       34.02      5.23 o 
   0   4  10     3202.29     3067.56     61.92 o 
   2   4  10      581.93      621.58     18.85 o 
   4   4  10       10.38       23.55      4.71 o 
   6   4  10      302.25      269.10      8.90 o 
   8   4  10      198.59      137.16      7.85 o 
  10   4  10      292.45      341.88     10.47 o 
  12   4  10      225.60      213.07      8.38 o 
  14   4  10        5.91       -6.28     12.04 o 
 -29   5  10      315.88      330.38      9.42 o 
 -27   5  10      170.36      218.82      7.33 o 
 -25   5  10        0.12        8.37     11.52 o 
 -23   5  10      400.51      387.46     12.57 o 
 -21   5  10        2.11       13.09      5.76 o 
 -19   5  10      148.95      114.64      7.85 o 
 -17   5  10        0.72        3.14     16.23 o 
 -15   5  10      729.81      857.85     25.14 o 
 -13   5  10       12.75       29.84      6.28 o 
 -11   5  10       41.69       73.80      6.28 o 
  -9   5  10      239.95      304.69      9.42 o 
  -7   5  10      369.32      409.43     11.52 o 
  -5   5  10       98.52      113.07      6.80 o 
  -3   5  10       11.15       21.46      4.71 o 
  -1   5  10      258.94      299.46      9.95 o 
   1   5  10       81.83      115.16      6.80 o 
   3   5  10       72.40       49.20      5.23 o 
   5   5  10       38.12       47.11      5.23 o 
   7   5  10      105.90      113.07      6.28 o 
   9   5  10       22.23       39.78      6.28 o 
  11   5  10        1.08        7.85     10.47 o 
 -24   6  10      378.55      315.22      9.43 o 
 -22   6  10      261.10      237.69      7.85 o 
 -20   6  10       28.18       37.16      5.23 o 
 -18   6  10        3.48        8.37     13.09 o 
 -16   6  10       45.15       62.29      6.80 o 
 -14   6  10       10.13       13.61      5.23 o 
 -12   6  10       64.75       78.52      6.80 o 
 -10   6  10       72.80       57.06      6.28 o 
  -8   6  10       21.76        9.95     12.04 o 
  -6   6  10      264.10      292.65      8.90 o 
  -4   6  10       40.75       37.69      4.71 o 
  -2   6  10       27.55       47.11      5.23 o 
   0   6  10       88.92       68.05      5.76 o 
   2   6  10        6.37        2.62     10.47 o 
   4   6  10        2.15       -0.52      8.37 o 
   6   6  10       11.26       15.18      4.19 o 
 -15   7  10        0.69       -3.66      8.90 o 
 -13   7  10       20.78       21.46      5.23 o 
 -11   7  10      108.72      107.84      6.81 o 
  -9   7  10        0.07        5.23      3.66 o 
  -7   7  10       60.43       34.55      4.19 o 
  -5   7  10        5.11       -8.90      8.90 o 
  -3   7  10      279.46      209.95      6.28 o 
 -37   1  11      278.29      278.01      8.90 o 
 -35   1  11        3.08        1.05      8.90 o 
 -33   1  11      554.34      579.69     18.33 o 
 -31   1  11       25.69       41.87      5.76 o 
 -29   1  11        6.46        1.57     14.13 o 
 -27   1  11     1955.62     1929.12     52.42 o 
 -25   1  11      264.51      293.17     12.04 o 
 -23   1  11      467.10      493.77     13.61 o 
 -21   1  11      359.36      421.47     12.57 o 
 -19   1  11     2153.15     2207.52     51.39 o 
 -17   1  11     1351.46     1235.10     33.01 o 
 -15   1  11      349.73      275.92      8.38 o 
 -13   1  11      549.34      484.92     14.66 o 
 -11   1  11     2474.96     2597.05     48.78 o 
  -9   1  11       66.87      104.69      4.71 o 
  -7   1  11      610.97      557.21     18.33 o 
  -5   1  11      201.54      278.51      8.90 o 
  -3   1  11     5412.53     4974.15     71.51 o 
  -1   1  11       96.48      115.68      6.28 o 
   1   1  11      455.19      419.94     13.09 o 
   3   1  11      163.72      152.33      7.33 o 
   5   1  11      650.23      567.15     15.19 o 
   7   1  11       30.91       18.32      6.28 o 
   9   1  11      437.31      456.58     16.23 o 
  11   1  11      203.08      200.50      9.42 o 
  13   1  11      443.12      461.82     15.18 o 
  15   1  11       20.78       37.16      5.23 o 
  17   1  11      239.39      260.20      7.85 o 
 -36   2  11       21.77       34.02      3.66 o 
 -34   2  11      203.01      195.27      6.81 o 
 -32   2  11      626.18      683.41     20.42 o 
 -30   2  11       42.56       76.95      6.80 o 
 -28   2  11      326.19      291.62     10.99 o 
 -26   2  11      192.60      204.69      9.95 o 
 -24   2  11     5276.38     5555.39    103.01 o 
 -22   2  11       80.71       57.58      7.85 o 
 -20   2  11       57.39       68.05      6.80 o 
 -18   2  11      345.23      393.72     11.52 o 
 -16   2  11     5651.69     5848.08     83.09 o 
 -14   2  11      472.70      461.84     13.61 o 
 -12   2  11     1753.05     1675.84     41.94 o 
 -10   2  11       52.14       54.96      5.23 o 
  -8   2  11     4709.48     4689.49     68.31 o 
  -6   2  11     4952.39     4748.12     69.90 o 
  -4   2  11       42.06       32.98      4.71 o 
  -2   2  11      386.28      391.64     10.47 o 
   0   2  11     5698.93     5526.27     82.03 o 
   2   2  11     3649.43     3447.22     67.72 o 
   4   2  11      789.33      726.95     20.95 o 
   6   2  11      342.41      360.21     11.52 o 
   8   2  11      700.00      540.46     16.76 o 
  10   2  11     1005.77     1055.01     29.33 o 
  12   2  11        4.67       15.70      5.76 o 
  14   2  11       53.03       34.02      5.23 o 
  16   2  11       45.01       26.70      4.19 o 
 -35   3  11       21.86       29.84      3.66 o 
 -33   3  11      738.27      731.71     21.47 o 
 -31   3  11       26.90       40.30      5.23 o 
 -29   3  11      544.80      627.86     17.80 o 
 -27   3  11       71.48       67.00      7.33 o 
 -25   3  11      566.13      590.15     17.80 o 
 -23   3  11       73.12      112.54      8.90 o 
 -21   3  11     1488.31     1839.34     51.35 o 
 -19   3  11     1182.23     1247.42     34.58 o 
 -17   3  11     2377.64     2703.84     61.36 o 
 -15   3  11     1457.34     1539.60     45.59 o 
 -13   3  11     2233.90     2374.83     52.96 o 
 -11   3  11     1099.12     1126.87     32.48 o 
  -9   3  11      813.21      770.98     22.00 o 
  -7   3  11      187.10      183.75      7.33 o 
  -5   3  11       59.66       47.11      5.23 o 
  -3   3  11     4383.86     4355.82     71.96 o 
  -1   3  11      109.14      129.30      6.81 o 
   1   3  11       15.75        5.76     10.99 o 
   3   3  11        3.48        1.05     11.52 o 
   5   3  11     1176.56     1094.43     32.48 o 
   7   3  11        3.89       17.27      5.76 o 
   9   3  11       29.30       43.97      7.33 o 
  11   3  11       74.63      115.16      7.85 o 
  13   3  11      532.56      602.75     17.80 o 
  15   3  11      192.85      240.82      7.33 o 
 -32   4  11      122.33      105.74      5.23 o 
 -30   4  11     1053.01     1054.12     28.82 o 
 -28   4  11      189.70      185.84      7.33 o 
 -26   4  11     1195.35     1122.78     31.44 o 
 -24   4  11      782.97      736.39     20.95 o 
 -22   4  11      203.25      203.64      9.95 o 
 -20   4  11       51.41       55.48      6.80 o 
 -18   4  11      329.61      393.19     12.04 o 
 -16   4  11     1098.17     1136.27     34.05 o 
 -14   4  11      506.40      619.45     17.80 o 
 -12   4  11      496.91      590.12     18.85 o 
 -10   4  11      368.06      347.65     10.47 o 
  -8   4  11       14.84       37.69      5.76 o 
  -6   4  11       58.77       84.27      5.76 o 
  -4   4  11        1.57        7.85      4.71 o 
  -2   4  11      416.23      387.98     11.52 o 
   0   4  11       17.02       19.37      4.71 o 
   2   4  11        6.19        5.76      4.71 o 
   4   4  11       13.78       21.98      4.71 o 
   6   4  11       35.74       19.89      4.71 o 
   8   4  11      301.08      263.87      9.95 o 
  10   4  11      600.77      682.38     19.90 o 
  12   4  11       61.91       63.34      5.23 o 
 -29   5  11      338.70      287.46      8.90 o 
 -27   5  11      565.75      445.14     14.14 o 
 -25   5  11       38.69       40.30      5.23 o 
 -23   5  11      394.11      440.34     13.61 o 
 -21   5  11       57.43       70.14      6.80 o 
 -19   5  11       19.02       29.31      6.28 o 
 -17   5  11        8.83       22.51      5.76 o 
 -15   5  11      457.22      603.72     17.80 o 
 -13   5  11     2980.11     3186.71     66.63 o 
 -11   5  11      153.56      176.94      8.38 o 
  -9   5  11        0.50        1.05      4.71 o 
  -7   5  11       77.33       67.00      6.80 o 
  -5   5  11      490.92      526.24     16.23 o 
  -3   5  11      318.36      325.65      9.42 o 
  -1   5  11      769.68      628.49     19.38 o 
   1   5  11      520.14      485.94     15.19 o 
   3   5  11      291.09      261.25      8.90 o 
   5   5  11      236.58      254.43      7.85 o 
   7   5  11      264.76      222.51      7.33 o 
   9   5  11       14.67       36.12      4.71 o 
 -24   6  11        0.16       -7.33      7.33 o 
 -22   6  11        3.98        0.00      9.42 o 
 -20   6  11       60.69       62.29      5.76 o 
 -18   6  11      458.45      546.67     15.19 o 
 -16   6  11        0.73        8.37      4.71 o 
 -14   6  11       15.42       -2.09     12.56 o 
 -12   6  11       41.96       65.43      6.28 o 
 -10   6  11      628.28      630.01     19.38 o 
  -8   6  11      636.30      628.97     18.33 o 
  -6   6  11      224.64      177.47      6.81 o 
  -4   6  11       24.58       31.41      4.19 o 
  -2   6  11      327.63      261.79      6.81 o 
   0   6  11      175.85      183.75      6.81 o 
   2   6  11        2.31        4.71      7.85 o 
   4   6  11      222.81      192.14      6.28 o 
 -36   0  12       28.86       -0.52     10.47 o 
 -34   0  12     1424.63     1657.59     45.59 o 
 -32   0  12     2582.65     2832.92     67.14 o 
 -30   0  12     1653.31     1663.50     46.12 o 
 -28   0  12     1731.17     1540.41     47.17 o 
 -26   0  12     3246.47     3384.08     81.34 o 
 -24   0  12     1014.01     1075.96     33.00 o 
 -22   0  12     1375.38     1172.69     36.68 o 
 -20   0  12     1171.86     1219.15     35.10 o 
 -18   0  12     3942.44     3799.68     66.16 o 
 -16   0  12       31.42       35.59      4.71 o 
 -14   0  12     2423.74     2157.72     47.20 o 
 -12   0  12       27.05       27.74      3.66 o 
 -10   0  12     3441.93     3338.07     57.22 o 
  -8   0  12     1899.81     1850.61     42.99 o 
  -6   0  12     2387.16     2119.33     47.20 o 
  -4   0  12     5008.24     4411.61     69.37 o 
  -2   0  12     1317.45      970.93     27.25 o 
   0   0  12     1717.56     1784.16     47.70 o 
   2   0  12       30.04       11.52     15.70 o 
   4   0  12       37.23       53.39      5.76 o 
   6   0  12      841.21      669.89     18.86 o 
   8   0  12     2805.11     2957.56     75.01 o 
  10   0  12       12.45       35.07      7.85 o 
  12   0  12      246.90      269.62      9.95 o 
  14   0  12       29.93       54.44      5.23 o 
  16   0  12      377.60      384.87     12.04 o 
 -37   1  12        1.77        5.23      7.33 o 
 -35   1  12      617.18      700.72     22.00 o 
 -33   1  12        0.24        7.85      9.94 o 
 -31   1  12     1642.74     1657.76     45.07 o 
 -29   1  12       13.34       -1.57     12.56 o 
 -27   1  12     1014.30     1036.14     32.48 o 
 -25   1  12      167.91      196.83      9.95 o 
 -23   1  12      487.94      513.67     14.66 o 
 -21   1  12     1153.19     1124.29     35.10 o 
 -19   1  12     3677.58     3618.63     68.25 o 
 -17   1  12        8.22       -7.33     13.09 o 
 -15   1  12     1431.15     1363.55     38.78 o 
 -13   1  12     1829.25     1671.72     42.46 o 
 -11   1  12      678.72      708.06     22.00 o 
  -9   1  12      228.08      190.56      6.81 o 
  -7   1  12       64.39       38.73      4.71 o 
  -5   1  12     7507.83     7074.24     88.47 o 
  -3   1  12       22.75       18.84      5.23 o 
  -1   1  12      155.80      160.71      6.81 o 
   1   1  12      293.03      342.92      9.95 o 
   3   1  12      452.54      432.50     13.61 o 
   5   1  12      356.17      415.19     13.09 o 
   7   1  12       23.74        6.28     16.75 o 
   9   1  12      241.55      258.09     10.47 o 
  11   1  12      580.39      580.75     16.76 o 
  13   1  12      354.58      453.95     14.66 o 
  15   1  12       24.03       12.56      4.19 o 
 -36   2  12      278.53      272.26      7.33 o 
 -34   2  12       59.28       64.91      5.23 o 
 -32   2  12       71.55      101.55      6.80 o 
 -30   2  12       35.07       59.15      6.80 o 
 -28   2  12     1415.40     1340.40     41.92 o 
 -26   2  12     4763.45     4862.26     94.57 o 
 -24   2  12     1299.91     1382.18     40.87 o 
 -22   2  12      145.10      158.61      8.90 o 
 -20   2  12      683.80      685.00     21.47 o 
 -18   2  12     6363.79     6238.16     92.06 o 
 -16   2  12      200.83      176.94      7.85 o 
 -14   2  12      105.18      113.07      6.28 o 
 -12   2  12      912.81      872.66     25.67 o 
 -10   2  12     3426.33     3334.01     61.41 o 
  -8   2  12      706.42      660.41     18.33 o 
  -6   2  12      166.01      162.80      7.33 o 
  -4   2  12      355.34      286.91      8.38 o 
  -2   2  12       61.47       72.76      6.80 o 
   0   2  12      397.92      369.12     11.00 o 
   2   2  12      617.31      564.52     16.76 o 
   4   2  12       15.33       13.61      5.76 o 
   6   2  12        6.97      -11.52     14.66 o 
   8   2  12      486.52      486.45     14.66 o 
  10   2  12      199.50      260.71      9.42 o 
  12   2  12       23.42       37.69      5.76 o 
  14   2  12        4.82        8.37      3.66 o 
 -33   3  12        3.51       -1.57     10.47 o 
 -31   3  12       74.43       55.49      5.76 o 
 -29   3  12      223.01      189.51      8.90 o 
 -27   3  12      759.77      714.90     22.00 o 
 -25   3  12      423.34      494.27     14.66 o 
 -23   3  12     1185.44     1215.98     37.20 o 
 -21   3  12        6.42        3.14     14.13 o 
 -19   3  12       43.83       45.02      6.80 o 
 -17   3  12      795.11      844.80     28.28 o 
 -15   3  12     6429.31     6777.31     96.27 o 
 -13   3  12     1653.38     1720.63     47.17 o 
 -11   3  12      245.69      306.26     10.99 o 
  -9   3  12     3161.44     3146.25     62.97 o 
  -7   3  12     7362.64     7549.30     97.39 o 
  -5   3  12      466.19      451.88     13.61 o 
  -3   3  12       76.94       55.49      5.76 o 
  -1   3  12       69.89       52.34      5.76 o 
   1   3  12      330.98      304.71      9.95 o 
   3   3  12       54.02       76.42      6.28 o 
   5   3  12      194.98      125.64      7.85 o 
   7   3  12      214.87      226.16      9.42 o 
   9   3  12        1.60       -2.62      6.28 o 
  11   3  12        0.26        5.23     13.61 o 
  13   3  12      134.26      111.50      5.76 o 
 -32   4  12      207.97      216.74      6.28 o 
 -30   4  12        1.49      -10.47     10.99 o 
 -28   4  12      644.51      611.17     20.42 o 
 -26   4  12      117.76      151.81      7.33 o 
 -24   4  12      827.33      923.40     28.81 o 
 -22   4  12      416.67      445.58     12.57 o 
 -20   4  12      476.44      612.11     20.42 o 
 -18   4  12       80.82      102.60      7.33 o 
 -16   4  12      621.01      733.66     22.52 o 
 -14   4  12     1275.48     1391.06     39.30 o 
 -12   4  12      456.51      506.33     16.76 o 
 -10   4  12        2.25      -13.09     13.09 o 
  -8   4  12       84.71       83.75      5.76 o 
  -6   4  12      297.72      312.55      9.42 o 
  -4   4  12      220.01      205.22      7.85 o 
  -2   4  12       54.11       38.73      4.71 o 
   0   4  12      128.30      142.38      6.81 o 
   2   4  12      445.72      382.23     12.57 o 
   4   4  12        2.98        2.09      9.94 o 
   6   4  12      155.63      183.74      7.85 o 
   8   4  12       77.38       58.10      6.28 o 
  10   4  12      409.15      413.67     13.61 o 
 -27   5  12       99.21       84.80      5.76 o 
 -25   5  12      495.06      459.77     14.14 o 
 -23   5  12      326.67      350.79     10.99 o 
 -21   5  12      223.77      244.48      8.90 o 
 -19   5  12      769.23      880.42     28.28 o 
 -17   5  12       23.02       42.40      6.80 o 
 -15   5  12        0.36        2.62      5.23 o 
 -13   5  12        5.17       40.30      5.76 o 
 -11   5  12      894.81      926.59     28.28 o 
  -9   5  12       40.48       41.35      5.23 o 
  -7   5  12       45.23       42.40      5.23 o 
  -5   5  12      329.45      380.10     10.99 o 
  -3   5  12      286.93      238.21      7.85 o 
  -1   5  12      681.02      678.21     19.90 o 
   1   5  12        3.06       12.56      4.71 o 
   3   5  12        2.38        3.66      3.66 o 
   5   5  12      288.84      208.38      7.33 o 
 -22   6  12       35.03       29.31      4.19 o 
 -20   6  12       10.50       -8.37     10.99 o 
 -18   6  12      158.39      164.38      7.85 o 
 -16   6  12      162.42      158.10      8.38 o 
 -14   6  12       20.66       24.60      5.23 o 
 -12   6  12      123.63      156.00      6.28 o 
 -10   6  12      473.01      474.42     14.14 o 
  -8   6  12      174.45      167.00      6.81 o 
  -6   6  12       18.03       13.09      3.66 o 
  -4   6  12       27.23       13.61      3.66 o 
  -2   6  12      163.08      120.41      5.24 o 
   0   6  12       10.05       19.37      3.14 o 
 -37   1  13      377.51      382.77     12.04 o 
 -35   1  13        1.67        2.62     10.47 o 
 -33   1  13      413.57      431.97     13.61 o 
 -31   1  13      406.17      428.30     14.66 o 
 -29   1  13      258.10      265.95     10.47 o 
 -27   1  13       60.15      100.50      8.38 o 
 -25   1  13      907.88      967.44     29.86 o 
 -23   1  13     1684.50     1776.20     47.17 o 
 -21   1  13      328.36      347.12     10.47 o 
 -19   1  13      472.29      420.99     12.57 o 
 -17   1  13      226.24      210.98      7.85 o 
 -15   1  13       18.25       16.23      5.23 o 
 -13   1  13       98.21       94.22      5.23 o 
 -11   1  13      880.80      938.63     28.81 o 
  -9   1  13      838.58      748.47     21.47 o 
  -7   1  13     1121.62     1093.88     32.48 o 
  -5   1  13     1139.68     1200.24     34.58 o 
  -3   1  13      120.62      127.20      6.81 o 
  -1   1  13      161.85      142.91      7.33 o 
   1   1  13        7.37       -4.19     13.09 o 
   3   1  13       12.02       15.70      5.76 o 
   5   1  13       21.29       11.52      5.76 o 
   7   1  13      399.53      312.06     11.52 o 
   9   1  13       96.51       73.81      7.85 o 
  11   1  13      473.71      603.76     17.80 o 
  13   1  13       19.19        8.90      4.19 o 
 -36   2  13      268.23      269.11      7.85 o 
 -34   2  13      478.33      520.51     15.71 o 
 -32   2  13       12.10       15.70      5.23 o 
 -30   2  13       40.25       32.45      6.28 o 
 -28   2  13     2738.43     2677.37     67.67 o 
 -26   2  13       24.54       42.92      8.37 o 
 -24   2  13     1712.85     1747.41     49.79 o 
 -22   2  13       28.30       22.51      5.76 o 
 -20   2  13      271.98      298.94      9.42 o 
 -18   2  13      410.31      417.82     12.57 o 
 -16   2  13     2239.08     2172.88     55.06 o 
 -14   2  13      593.44      667.67     20.42 o 
 -12   2  13      681.80      703.33     22.52 o 
 -10   2  13     1583.56     1629.35     45.07 o 
  -8   2  13       82.29       79.04      5.76 o 
  -6   2  13        3.06       -2.09     12.56 o 
  -4   2  13       49.34       38.73      5.76 o 
  -2   2  13      493.49      567.08     15.71 o 
   0   2  13      212.25      186.89      7.33 o 
   2   2  13       13.43       14.66      5.23 o 
   4   2  13       48.63       49.20      6.80 o 
   6   2  13      431.36      397.41     12.04 o 
   8   2  13      278.45      320.93      9.95 o 
  10   2  13      107.02       78.52      6.28 o 
  12   2  13        6.62       16.23      4.19 o 
 -33   3  13      543.13      576.59     17.81 o 
 -31   3  13      333.92      300.53      9.42 o 
 -29   3  13       34.18       50.25      5.76 o 
 -27   3  13      206.88      219.87      8.38 o 
 -25   3  13      218.29      257.57     10.99 o 
 -23   3  13     1336.99     1523.18     47.16 o 
 -21   3  13      267.56      328.25     10.47 o 
 -19   3  13      235.69      241.86      8.38 o 
 -17   3  13       25.76        6.80     15.70 o 
 -15   3  13     1551.99     1659.15     48.74 o 
 -13   3  13       15.10        4.71     14.13 o 
 -11   3  13        0.59       -4.71     11.52 o 
  -9   3  13      495.31      456.60     13.09 o 
  -7   3  13     4501.15     4582.34     77.74 o 
  -5   3  13      331.86      342.93     11.52 o 
  -3   3  13      153.78      171.18      7.33 o 
  -1   3  13       16.22       14.13      4.71 o 
   1   3  13      213.78      204.17      8.38 o 
   3   3  13      314.71      315.18     10.99 o 
   5   3  13       74.58       63.34      6.28 o 
   7   3  13        0.20        7.85     12.56 o 
   9   3  13      269.30      282.20      8.90 o 
 -30   4  13      577.89      586.56     17.28 o 
 -28   4  13      616.19      608.03     17.81 o 
 -26   4  13        7.30      -12.56     12.56 o 
 -24   4  13        3.93        1.57      5.23 o 
 -22   4  13       48.31       58.10      7.33 o 
 -20   4  13     1608.98     1873.10     56.08 o 
 -18   4  13      639.81      728.97     21.99 o 
 -16   4  13      500.16      529.38     17.80 o 
 -14   4  13       97.48      115.16      7.33 o 
 -12   4  13     2914.47     3103.63     64.00 o 
 -10   4  13     3127.00     3269.44     66.11 o 
  -8   4  13      171.62      131.92      6.81 o 
  -6   4  13        0.31        1.05      4.71 o 
  -4   4  13      317.93      318.32     10.99 o 
  -2   4  13      154.09      160.19      7.33 o 
   0   4  13       22.63       23.03      4.19 o 
   2   4  13        1.88        3.14      9.42 o 
   4   4  13      116.14      114.12      5.76 o 
   6   4  13      369.21      427.78     12.57 o 
 -27   5  13      344.67      307.88      9.95 o 
 -25   5  13      343.22      297.92      8.90 o 
 -23   5  13       16.49       14.13      5.23 o 
 -21   5  13       34.50       28.27      5.76 o 
 -19   5  13      147.94      147.10      8.90 o 
 -17   5  13      426.25      518.37     14.66 o 
 -15   5  13      178.46      246.04      8.90 o 
 -13   5  13      177.71      199.45      7.33 o 
 -11   5  13      521.01      541.97     15.71 o 
  -9   5  13      973.56     1032.49     30.91 o 
  -7   5  13      333.99      361.78     11.52 o 
  -5   5  13       34.83       10.99     12.04 o 
  -3   5  13       68.60       61.24      5.23 o 
  -1   5  13        7.67        0.00      9.95 o 
   1   5  13      306.56      309.95      8.38 o 
   3   5  13      386.54      333.03     10.47 o 
 -18   6  13        3.73        6.28      4.19 o 
 -16   6  13       11.16       17.80      4.71 o 
 -14   6  13      782.75      841.78     25.14 o 
 -12   6  13      189.32      241.86      7.33 o 
 -10   6  13      145.26      108.36      5.76 o 
  -8   6  13      205.62      173.81      6.28 o 
  -6   6  13        0.35        3.66      7.85 o 
  -4   6  13      101.35      106.27      5.23 o 
 -36   0  14        4.45       13.09      3.14 o 
 -34   0  14        1.53       18.84      4.71 o 
 -32   0  14        1.65        3.66     13.09 o 
 -30   0  14     2375.79     2447.52     64.51 o 
 -28   0  14      950.63     1009.91     30.38 o 
 -26   0  14     2396.07     2452.11     67.12 o 
 -24   0  14       34.56       27.74      5.76 o 
 -22   0  14      721.15      711.20     22.00 o 
 -20   0  14       14.01       11.52     14.13 o 
 -18   0  14      783.35      758.90     23.04 o 
 -16   0  14       45.07       32.45      5.76 o 
 -14   0  14     3054.63     2723.09     58.76 o 
 -12   0  14     4392.47     4270.15     74.06 o 
 -10   0  14        0.16       -9.42     12.56 o 
  -8   0  14      769.46      597.58     16.24 o 
  -6   0  14       54.42       42.92      4.71 o 
  -4   0  14      533.89      485.41     14.66 o 
  -2   0  14       86.16      132.43      6.28 o 
   0   0  14      116.73      109.40      6.81 o 
   2   0  14       68.16       43.97      5.76 o 
   4   0  14     1199.27     1159.97     35.10 o 
   6   0  14      524.11      582.82     17.28 o 
   8   0  14        1.34        5.76      4.71 o 
  10   0  14        0.25       10.47      4.19 o 
 -35   1  14     1315.25     1299.75     35.11 o 
 -33   1  14     1702.53     1582.07     44.56 o 
 -31   1  14        1.25        7.33      5.23 o 
 -29   1  14      502.16      469.17     14.66 o 
 -27   1  14     1156.28     1168.82     37.20 o 
 -25   1  14     4168.23     4394.80     89.27 o 
 -23   1  14       12.44       11.52     14.66 o 
 -21   1  14       68.23       57.06      6.80 o 
 -19   1  14      205.67      215.68      8.90 o 
 -17   1  14     1599.37     1594.76     46.64 o 
 -15   1  14       18.99       17.80      4.71 o 
 -13   1  14      472.89      434.60     11.52 o 
 -11   1  14      397.09      345.04      9.42 o 
  -9   1  14     1571.76     1495.68     44.55 o 
  -7   1  14      818.70      810.25     24.62 o 
  -5   1  14       54.68       43.45      4.71 o 
  -3   1  14       11.06      -10.99     13.61 o 
  -1   1  14      366.51      335.08     10.47 o 
   1   1  14      174.11      199.97      7.85 o 
   3   1  14        8.31       17.80      5.23 o 
   5   1  14       24.78       13.09      5.23 o 
   7   1  14      146.73      107.31      7.33 o 
   9   1  14      538.94      660.89     20.95 o 
 -34   2  14      112.90      112.55      5.76 o 
 -32   2  14      485.12      489.09     15.19 o 
 -30   2  14      266.76      280.62      9.42 o 
 -28   2  14       26.12       21.46      5.76 o 
 -26   2  14       66.73       61.77      6.28 o 
 -24   2  14      824.44      988.85     29.85 o 
 -22   2  14     1748.31     1711.82     46.65 o 
 -20   2  14      287.46      286.37      9.42 o 
 -18   2  14      347.39      364.92     10.47 o 
 -16   2  14     1384.24     1400.61     38.77 o 
 -14   2  14      774.93      777.75     24.09 o 
 -12   2  14      811.77      844.81     25.14 o 
 -10   2  14      474.29      490.62     15.71 o 
  -8   2  14      408.31      409.44     12.04 o 
  -6   2  14        3.91      -10.99     13.09 o 
  -4   2  14      500.87      528.86     14.66 o 
  -2   2  14      196.20      174.32      7.33 o 
   0   2  14       84.80       90.56      6.28 o 
   2   2  14        4.87       11.52     11.52 o 
   4   2  14        7.69       10.99      5.23 o 
   6   2  14      133.89      122.49      6.81 o 
   8   2  14      212.95      274.85      8.90 o 
 -33   3  14      106.68      100.51      4.71 o 
 -31   3  14      181.91      186.37      6.81 o 
 -29   3  14       58.50       52.87      5.23 o 
 -27   3  14      181.74      167.00      8.90 o 
 -25   3  14       14.80       13.09      5.76 o 
 -23   3  14      174.29      229.81     10.47 o 
 -21   3  14        5.57       13.09     13.09 o 
 -19   3  14      169.02      154.95      7.85 o 
 -17   3  14      555.26      568.68     18.33 o 
 -15   3  14      228.05      246.57      8.90 o 
 -13   3  14        5.23        7.33     10.99 o 
 -11   3  14       27.25       34.55      5.76 o 
  -9   3  14      126.37      124.06      7.33 o 
  -7   3  14       29.64       34.02      4.71 o 
  -5   3  14      454.29      490.62     15.18 o 
  -3   3  14        2.30       10.47      4.71 o 
  -1   3  14      181.80      205.21      7.85 o 
   1   3  14      130.72       96.32      6.81 o 
   3   3  14      204.81      206.79      7.85 o 
   5   3  14        0.01        8.37      9.94 o 
   7   3  14        2.89        1.57     10.47 o 
 -30   4  14       49.12       67.00      5.23 o 
 -28   4  14        9.29        4.19      9.95 o 
 -26   4  14      138.76      123.54      6.28 o 
 -24   4  14      257.47      273.28      9.95 o 
 -22   4  14      571.45      583.89     17.80 o 
 -20   4  14        3.80        1.57     13.61 o 
 -18   4  14        1.13        2.62     12.56 o 
 -16   4  14      884.89      967.97     30.38 o 
 -14   4  14       52.61       69.09      6.80 o 
 -12   4  14      189.74      233.48      8.90 o 
 -10   4  14      455.15      495.33     14.14 o 
  -8   4  14      476.95      482.78     14.66 o 
  -6   4  14        1.02       13.61      4.19 o 
  -4   4  14      106.62       76.95      5.23 o 
  -2   4  14      253.35      215.17      7.85 o 
   0   4  14        6.88       20.41      3.66 o 
   2   4  14       11.32        5.23      4.71 o 
   4   4  14        8.68       15.18      4.19 o 
 -25   5  14       34.51       21.46      4.19 o 
 -23   5  14      134.94      134.01      6.28 o 
 -21   5  14       57.25       61.77      6.28 o 
 -19   5  14      151.34      173.28      7.85 o 
 -17   5  14        2.92       16.23      5.23 o 
 -15   5  14        5.67       10.99      5.23 o 
 -13   5  14       91.46      105.22      6.80 o 
 -11   5  14        4.48        9.42      9.42 o 
  -9   5  14      128.27      120.92      6.28 o 
  -7   5  14        8.87       14.66      4.19 o 
  -5   5  14       90.85      102.60      5.23 o 
  -3   5  14       39.15       33.50      3.66 o 
  -1   5  14       16.67       13.09      3.66 o 
 -35   1  15        2.69        7.85      3.66 o 
 -33   1  15      748.27      778.87     23.05 o 
 -31   1  15      668.52      590.24     18.33 o 
 -29   1  15       79.20       87.42      6.80 o 
 -27   1  15        1.51        3.14     15.18 o 
 -25   1  15      254.98      268.57     10.47 o 
 -23   1  15        0.20        0.00      5.76 o 
 -21   1  15       48.29       68.57      5.23 o 
 -19   1  15      180.64      169.09      7.85 o 
 -17   1  15      134.16      125.63      7.33 o 
 -15   1  15       76.41       97.88      6.28 o 
 -13   1  15      461.38      449.25     13.09 o 
 -11   1  15       51.76       60.20      6.28 o 
  -9   1  15       19.39       27.74      4.71 o 
  -7   1  15      886.97      777.82     22.00 o 
  -5   1  15      958.03      909.86     28.29 o 
  -3   1  15       62.28       71.71      6.28 o 
  -1   1  15       78.19       83.75      6.28 o 
   1   1  15       34.47       32.98      6.28 o 
   3   1  15       64.45       49.20      6.28 o 
   5   1  15       18.54       27.22      5.23 o 
   7   1  15        2.84        5.23      4.71 o 
 -34   2  15       26.45       29.84      4.19 o 
 -32   2  15       17.32       35.07      5.23 o 
 -30   2  15       43.76       47.11      5.23 o 
 -28   2  15       51.63       41.88      6.80 o 
 -26   2  15      505.32      565.00     17.80 o 
 -24   2  15        3.59      -16.23     16.23 o 
 -22   2  15        1.72        6.80      5.76 o 
 -20   2  15       69.15       78.52      6.80 o 
 -18   2  15      250.97      292.65      8.90 o 
 -16   2  15       13.27        8.90     12.56 o 
 -14   2  15      233.36      258.62      8.38 o 
 -12   2  15        0.71       -3.66     13.09 o 
 -10   2  15      259.43      252.86      8.38 o 
  -8   2  15       45.05       63.34      5.76 o 
  -6   2  15      212.15      217.78      8.38 o 
  -4   2  15      157.41      146.58      7.33 o 
  -2   2  15      701.42      603.32     17.28 o 
   0   2  15        5.00        5.76      4.71 o 
   2   2  15      535.64      467.10     13.62 o 
   4   2  15      117.04      140.29      7.33 o 
   6   2  15       40.00       36.12      5.23 o 
 -31   3  15       33.23       18.84      4.19 o 
 -29   3  15      214.98      211.50      7.85 o 
 -27   3  15      464.17      517.35     15.19 o 
 -25   3  15       40.32       45.54      6.80 o 
 -23   3  15      118.39      157.04      8.38 o 
 -21   3  15       34.31       38.73      5.23 o 
 -19   3  15      886.74      976.87     29.33 o 
 -17   3  15       40.31       34.55      4.71 o 
 -15   3  15       81.04       81.66      6.28 o 
 -13   3  15      417.56      431.44     13.09 o 
 -11   3  15      386.47      415.72     12.57 o 
  -9   3  15       35.94       48.16      5.76 o 
  -7   3  15        8.48       13.09      4.19 o 
  -5   3  15       77.75       67.53      5.23 o 
  -3   3  15      240.90      230.87      8.38 o 
  -1   3  15       68.56       83.75      6.28 o 
   1   3  15        2.03        7.85      4.19 o 
   3   3  15        4.61       -8.90     10.99 o 
 -28   4  15       40.83       31.93      4.19 o 
 -26   4  15      144.10      141.34      6.28 o 
 -24   4  15      596.88      688.67     20.42 o 
 -22   4  15      538.55      617.40     16.76 o 
 -20   4  15       43.48       43.45      6.28 o 
 -18   4  15      424.06      466.53     13.61 o 
 -16   4  15     2455.69     2698.54     59.27 o 
 -14   4  15      778.40      818.11     24.62 o 
 -12   4  15      130.39      136.63      7.33 o 
 -10   4  15       60.14       54.96      4.71 o 
  -8   4  15      257.86      258.63      8.38 o 
  -6   4  15      345.99      328.81      9.95 o 
  -4   4  15      153.14      151.29      6.28 o 
  -2   4  15       85.36       82.71      4.71 o 
   0   4  15       61.66       57.06      4.71 o 
 -21   5  15      396.08      432.00     14.14 o 
 -19   5  15      474.32      509.00     14.66 o 
 -17   5  15      166.18      164.90      7.33 o 
 -15   5  15       39.29       36.12      5.23 o 
 -13   5  15      534.89      545.68     17.28 o 
 -11   5  15      571.83      599.12     17.81 o 
  -9   5  15      366.97      298.46      8.90 o 
  -7   5  15      100.24       96.32      5.23 o 
  -5   5  15       32.89       45.02      4.19 o 
 -34   0  16     3601.96     3732.89     59.89 o 
 -32   0  16      975.60      873.86     25.67 o 
 -30   0  16       63.97       63.86      7.33 o 
 -28   0  16      296.19      300.52     10.99 o 
 -26   0  16     1553.31     1622.04     46.12 o 
 -24   0  16      189.88      187.94      7.85 o 
 -22   0  16      545.80      460.81     15.71 o 
 -20   0  16        0.60      -12.56     12.56 o 
 -18   0  16      914.95      901.97     26.19 o 
 -16   0  16      684.82      697.04     20.95 o 
 -14   0  16        8.40        7.33     10.99 o 
 -12   0  16      102.93       99.98      5.76 o 
 -10   0  16      569.51      527.84     15.71 o 
  -8   0  16      824.21      795.07     23.05 o 
  -6   0  16      363.63      213.09      8.38 o 
  -4   0  16      231.55      175.38      8.38 o 
  -2   0  16       28.16       51.82      6.28 o 
   0   0  16      423.42      409.46     14.14 o 
   2   0  16      661.18      755.74     24.62 o 
   4   0  16      223.75      239.78      8.38 o 
 -33   1  16      242.94      225.12      7.85 o 
 -31   1  16     1724.74     1715.35     46.13 o 
 -29   1  16      850.26      859.04     25.67 o 
 -27   1  16       14.64       -8.37     16.75 o 
 -25   1  16        6.75       -2.62     12.56 o 
 -23   1  16      104.23      129.30      6.81 o 
 -21   1  16     1611.79     1571.22     42.98 o 
 -19   1  16       68.17       76.42      6.28 o 
 -17   1  16       40.83       32.45      6.28 o 
 -15   1  16      285.15      289.52      9.95 o 
 -13   1  16     1169.38     1175.63     34.58 o 
 -11   1  16      320.56      351.83     10.47 o 
  -9   1  16      129.00      155.47      7.33 o 
  -7   1  16      698.35      613.79     17.81 o 
  -5   1  16      114.59       97.36      6.81 o 
  -3   1  16       98.33      146.05      6.80 o 
  -1   1  16      221.75      227.21      8.90 o 
   1   1  16      177.67      184.27      7.33 o 
   3   1  16       98.01       93.70      5.76 o 
   5   1  16      635.81      787.24     23.05 o 
 -32   2  16        0.68       -8.90      8.90 o 
 -30   2  16       12.03       13.09      4.71 o 
 -28   2  16       76.15       85.32      6.80 o 
 -26   2  16       12.51       22.51      5.23 o 
 -24   2  16       44.80       65.43      6.80 o 
 -22   2  16       89.47       90.03      6.28 o 
 -20   2  16       68.33       65.43      6.28 o 
 -18   2  16      904.58      915.07     29.86 o 
 -16   2  16      343.86      350.79     10.99 o 
 -14   2  16      276.93      265.95      9.42 o 
 -12   2  16       67.50      100.50      6.80 o 
 -10   2  16       68.85       71.19      5.76 o 
  -8   2  16      458.21      442.45     12.57 o 
  -6   2  16      510.55      495.88     14.14 o 
  -4   2  16      378.65      394.26     12.04 o 
  -2   2  16        0.24       -5.23      9.42 o 
   0   2  16      191.45      177.99      6.81 o 
   2   2  16      224.01      224.60      7.33 o 
 -29   3  16        4.28       10.99      4.19 o 
 -27   3  16      213.46      199.46      7.85 o 
 -25   3  16       77.65       77.47      5.76 o 
 -23   3  16       28.36       26.17      6.28 o 
 -21   3  16        5.60        6.28      4.71 o 
 -19   3  16       35.42       30.36      5.76 o 
 -17   3  16      356.20      345.56     11.52 o 
 -15   3  16        8.83        9.95      4.19 o 
 -13   3  16        0.76        5.23      4.19 o 
 -11   3  16      282.80      239.78      8.38 o 
  -9   3  16      293.61      279.57      8.90 o 
  -7   3  16        6.90       14.66      4.71 o 
  -5   3  16        2.84       -4.71     11.52 o 
  -3   3  16       23.55       18.32      4.71 o 
  -1   3  16      102.35      109.93      5.76 o 
   1   3  16        3.58        9.94      3.66 o 
 -26   4  16      173.76      158.63      6.28 o 
 -24   4  16      136.05      127.21      6.28 o 
 -22   4  16        1.06        6.80      5.23 o 
 -20   4  16        9.79        4.19     12.56 o 
 -18   4  16      224.04      212.03      7.85 o 
 -16   4  16      202.64      192.65      7.85 o 
 -14   4  16       77.28       90.56      6.28 o 
 -12   4  16       50.89       62.29      5.23 o 
 -10   4  16      294.00      291.10      9.42 o 
  -8   4  16       60.84       54.96      4.71 o 
  -6   4  16      160.39      145.01      5.76 o 
  -4   4  16      138.06      173.28      6.28 o 
 -31   1  17       38.81       47.11      4.71 o 
 -29   1  17       37.38       45.54      6.28 o 
 -27   1  17       46.75       62.29      5.76 o 
 -25   1  17       39.43       59.15      6.28 o 
 -23   1  17      274.04      269.62      9.95 o 
 -21   1  17      180.34      182.70      8.38 o 
 -19   1  17       54.78       49.20      5.76 o 
 -17   1  17      121.96      137.67      6.81 o 
 -15   1  17      233.10      214.64      7.85 o 
 -13   1  17        1.25        8.90      8.90 o 
 -11   1  17        0.01        5.23     10.99 o 
  -9   1  17      223.64      164.38      7.33 o 
  -7   1  17       55.05       63.34      6.28 o 
  -5   1  17      222.93      198.41      8.38 o 
  -3   1  17       69.50       70.67      6.28 o 
  -1   1  17       64.81       67.00      5.76 o 
   1   1  17        2.64       17.27      4.19 o 
 -30   2  17      179.11      168.57      6.81 o 
 -28   2  17       70.87       79.56      5.76 o 
 -26   2  17      254.85      259.15      8.90 o 
 -24   2  17        3.38       14.13      5.76 o 
 -22   2  17        2.04        4.71      4.71 o 
 -20   2  17       39.44       40.83      5.76 o 
 -18   2  17       77.91       70.14      6.80 o 
 -16   2  17      155.84      149.19      7.85 o 
 -14   2  17        9.87       -7.33     11.52 o 
 -12   2  17       17.47       15.70      4.19 o 
 -10   2  17       67.96       54.44      5.23 o 
  -8   2  17        0.88        4.71      3.66 o 
  -6   2  17        1.97        2.09      9.42 o 
  -4   2  17      153.49      182.70      7.33 o 
  -2   2  17        3.13       -1.05     10.47 o 
 -27   3  17       19.78       19.89      4.71 o 
 -25   3  17       29.55       32.98      4.71 o 
 -23   3  17      239.17      246.59      8.38 o 
 -21   3  17       13.03       27.22      5.23 o 
 -19   3  17       25.36       34.55      5.23 o 
 -17   3  17       72.07       71.19      5.76 o 
 -15   3  17      295.54      303.14      9.42 o 
 -13   3  17      393.46      428.83     13.61 o 
 -11   3  17      143.71      138.72      6.28 o 
  -9   3  17       99.88       90.56      5.23 o 
  -7   3  17       51.62       47.63      4.71 o 
  -5   3  17       89.34       99.98      5.23 o 
 -20   4  17      104.77      125.63      6.81 o 
 -18   4  17      228.45      290.04      9.95 o 
 -16   4  17      306.95      342.42      9.95 o 
 -14   4  17       77.28       61.24      5.23 o 
 -12   4  17      239.78      232.45      7.33 o 
 -10   4  17     1173.60     1232.61     33.02 o 
 -30   0  18       70.92       68.05      5.76 o 
 -28   0  18     1454.94     1513.78     43.51 o 
 -26   0  18       41.11       55.48      6.28 o 
 -24   0  18        3.22       -6.28     13.09 o 
 -22   0  18        0.64       -2.09     11.52 o 
 -20   0  18       27.29       33.50      5.23 o 
 -18   0  18       57.48       92.65      6.28 o 
 -16   0  18      668.02      668.79     20.42 o 
 -14   0  18      395.36      342.43      9.95 o 
 -12   0  18      372.29      441.91     12.04 o 
 -10   0  18     1211.96     1204.62     33.01 o 
  -8   0  18      122.36      154.43      6.81 o 
  -6   0  18        9.48        8.37      4.71 o 
  -4   0  18       28.07        8.37     10.99 o 
 -29   1  18        4.62        3.14      4.19 o 
 -27   1  18        1.10      -10.99     12.04 o 
 -25   1  18      329.73      367.55     10.47 o 
 -23   1  18       80.98       86.37      6.28 o 
 -21   1  18        8.50        7.33     10.47 o 
 -19   1  18        1.25      -12.04     12.04 o 
 -17   1  18      212.45      204.69      7.85 o 
 -15   1  18      765.70      844.31     26.71 o 
 -13   1  18      460.79      492.73     15.71 o 
 -11   1  18      130.27      132.96      6.81 o 
  -9   1  18       22.24       23.55      4.71 o 
  -7   1  18      612.88      574.00     15.71 o 
  -5   1  18      243.67      235.59      7.33 o 
  -3   1  18        6.94       -2.09      8.90 o 
 -26   2  18       40.52       37.69      5.23 o 
 -24   2  18        5.76       -5.76     10.99 o 
 -22   2  18       34.16       52.87      5.23 o 
 -20   2  18      201.32      201.03      7.85 o 
 -18   2  18      159.13      161.24      6.81 o 
 -16   2  18       12.65        4.71     10.99 o 
 -14   2  18        1.80        4.71      9.94 o 
 -12   2  18      166.18      180.08      6.81 o 
 -10   2  18      418.15      453.98     15.19 o 
  -8   2  18      300.04      301.58      9.42 o 
  -6   2  18       25.24       32.45      4.71 o 
 -23   3  18       27.43       31.93      4.71 o 
 -21   3  18      103.99      109.93      6.81 o 
 -19   3  18        8.20       26.69      4.19 o 
 -17   3  18       13.15        8.90      4.19 o 
 -15   3  18       16.42       17.80      3.66 o 
 -13   3  18      263.46      301.57      8.38 o 
 -11   3  18      256.51      278.53      8.38 o 
 -25   1  19       20.78       15.70      4.19 o 
 -23   1  19       64.76       61.77      5.23 o 
 -21   1  19       58.18       70.67      5.23 o 
 -19   1  19      153.15      141.34      5.76 o 
 -17   1  19        7.45        9.42      4.19 o 
 -15   1  19      136.59      137.15      5.76 o 
 -13   1  19       62.80       52.35      4.71 o 
 -11   1  19        2.56        5.23      8.90 o 
  -9   1  19       35.19       25.12      4.19 o 
 -22   2  19      204.86      226.69      7.85 o 
 -20   2  19       25.08       21.98      4.71 o 
 -18   2  19        0.14       -0.52      3.66 o 
 -16   2  19        5.63        4.19      8.90 o 
 -14   2  19       11.06       12.56      4.19 o 
                                                 
